# Supplementary material for: Identification of two new QTLs of maize (Zea mays L.) underlying kernel row number using the HNAU-NAM1 population
Source: BMC Genomics. 2022 Aug 15;23:593. doi: 10.1186/s12864-022-08793-1 (PMC9380338; doi:10.1186/s12864-022-08793-1)
Supplement: Supplementary file 1 — Additional file 1: Table S1. Phenotypic values of 13 parents of HNAU-NAM1 population. Table S2. Phenotype about the HNAU-NAM1 under four environments. Table S3. Detailed information about HNAU-NAM1. Table S4. Genetic map information for HNAU-NAM1 consisting of 12 RIL families. Table S5. JLM results for KRN in HNAU-NAM1. Table S6. SLM results for KRN in the 12 RIL families. Table S7. Candidate SNPs associated with KRN in HNAU-NAM1, as detected by GWAS analysis. Table S8. FPKM of five genes in different ear samples [file 12864_2022_8793_MOESM1_ESM.xlsx]

## Sheet: Table S1
Table S1. Phenotypic values of 13 parents of HNAU-NAM1 population
Parents	KRNa
CIMBL29	12.3
CIMBL83	11.7
CML304	10.5
CML360	9.3
CML454	12.4
CML470	11.2
CML486	16.7
CML496	11.1
DAN598	19.5
K22	18.3
P178	13.7
TY1	14.8
GEMS41	16.2
SDb	3.05724
aKRN stands for kernel row number.
bSD stands for standard deviation.

## Sheet: Table S2 
Table S2. Phenotype about the HNAU-NAM1 under four environments
Number	Subpopulation	Changge2020	Sanya2020	Sanya2021	Beijing2021
1	Subpop CIMBL29	15	16	15.5	14.3333
2	Subpop CIMBL29	13	NA	15	NA
3	Subpop CIMBL29	14.25	16	13.3333	NA
4	Subpop CIMBL29	14	14	15	14.9167
5	Subpop CIMBL29	13	16.8	16	16
6	Subpop CIMBL29	14.5	NA	NA	12
7	Subpop CIMBL29	19	16	18	15.6125
8	Subpop CIMBL29	NA	14	14	NA
9	Subpop CIMBL29	NA	12.6667	14	12.6571
10	Subpop CIMBL29	NA	15.3333	16.3333	13.5
11	Subpop CIMBL29	NA	NA	NA	13.3333
12	Subpop CIMBL29	12	14	NA	NA
13	Subpop CIMBL29	NA	16.5	15.6	14.6667
14	Subpop CIMBL29	12.6667	16	NA	15.15
15	Subpop CIMBL29	NA	15.2	16.6667	14.05
16	Subpop CIMBL29	12.6667	16	16.5	13.75
17	Subpop CIMBL29	NA	NA	NA	NA
18	Subpop CIMBL29	15	16	16	15.5
19	Subpop CIMBL29	NA	NA	NA	NA
20	Subpop CIMBL29	NA	NA	16.5	16.4
21	Subpop CIMBL29	13	14.5	NA	NA
22	Subpop CIMBL29	13	17	15.3333	16.4
23	Subpop CIMBL29	NA	16.4	16	15.8333
24	Subpop CIMBL29	NA	NA	NA	15.5
25	Subpop CIMBL29	18.6667	NA	NA	NA
26	Subpop CIMBL29	15	16	NA	NA
27	Subpop CIMBL29	NA	16	17	15.9
28	Subpop CIMBL29	15.2	15.2	NA	15.9333
29	Subpop CIMBL29	NA	NA	NA	NA
30	Subpop CIMBL29	NA	NA	NA	NA
31	Subpop CIMBL29	NA	NA	NA	NA
32	Subpop CIMBL29	NA	NA	NA	NA
33	Subpop CIMBL29	13.3333	NA	NA	14.5
34	Subpop CIMBL29	NA	14	13.6667	13.5
35	Subpop CIMBL29	NA	14.4	NA	NA
36	Subpop CIMBL29	NA	18	18	16.15
37	Subpop CIMBL29	NA	NA	NA	NA
38	Subpop CIMBL29	12	14	NA	NA
39	Subpop CIMBL29	12.6667	NA	NA	NA
40	Subpop CIMBL29	17	NA	17.5	15
41	Subpop CIMBL29	NA	NA	16.6667	14.9333
42	Subpop CIMBL29	NA	16	15	13.7143
43	Subpop CIMBL29	NA	NA	NA	NA
44	Subpop CIMBL29	15	16.8	16.6667	12.9048
45	Subpop CIMBL29	14	NA	14	13.2917
46	Subpop CIMBL29	13.6667	NA	NA	13
47	Subpop CIMBL29	14.6667	17.3333	NA	14.3
48	Subpop CIMBL29	15	14	NA	12.6667
49	Subpop CIMBL29	NA	13.6	15.3333	12.5
50	Subpop CIMBL29	NA	NA	17.2	15.1667
51	Subpop CIMBL29	NA	NA	NA	15.8
52	Subpop CIMBL29	NA	15	14.5	14.6667
53	Subpop CIMBL29	16	17.5	17.5	17.5
54	Subpop CIMBL29	NA	15.6	15.2	14.85
55	Subpop CIMBL29	14.3333	15	13	13
56	Subpop CIMBL29	NA	13	15	13.25
57	Subpop CIMBL29	14.3333	14	NA	NA
58	Subpop CIMBL29	NA	16	16.6667	15.9286
59	Subpop CIMBL29	14	NA	14.3333	13.75
60	Subpop CIMBL29	NA	NA	NA	NA
61	Subpop CIMBL29	NA	NA	NA	16.7857
62	Subpop CIMBL29	15	18	NA	NA
63	Subpop CIMBL29	NA	NA	NA	NA
64	Subpop CIMBL29	NA	NA	NA	NA
65	Subpop CIMBL29	NA	14	17.2	14.9
66	Subpop CIMBL29	NA	16	NA	NA
67	Subpop CIMBL29	NA	NA	NA	NA
68	Subpop CIMBL29	NA	NA	NA	NA
69	Subpop CIMBL29	NA	14.8	13	14.25
70	Subpop CIMBL29	14	13.5	14.8	14.8667
71	Subpop CIMBL29	13	15.3333	15.3333	12.1667
72	Subpop CIMBL29	NA	14.4	16	14.0476
73	Subpop CIMBL29	NA	14	NA	14.25
74	Subpop CIMBL29	NA	16.4	15	13.1667
75	Subpop CIMBL29	NA	16	14.3333	15.0714
76	Subpop CIMBL29	NA	16	16.6667	16
77	Subpop CIMBL29	NA	16	NA	15.4286
78	Subpop CIMBL29	NA	NA	NA	15.3333
79	Subpop CIMBL29	NA	NA	NA	14.4
80	Subpop CIMBL29	NA	14	NA	12.6667
81	Subpop CIMBL29	NA	14	NA	NA
82	Subpop CIMBL29	16	NA	NA	NA
83	Subpop CIMBL29	NA	NA	14	NA
84	Subpop CIMBL29	NA	19	17.6	16
85	Subpop CIMBL29	NA	15	15.3333	14.75
86	Subpop CIMBL29	NA	16	15	15.5714
87	Subpop CIMBL29	NA	NA	18	17
88	Subpop CIMBL29	NA	NA	14.6667	13.3333
89	Subpop CIMBL29	12.6667	13	12.6667	NA
90	Subpop CIMBL29	NA	17.6	16.4	14.5833
91	Subpop CIMBL29	13.5	14	14	13.9
92	Subpop CIMBL29	NA	NA	15.3333	15.3333
93	Subpop CIMBL29	18	13.3333	NA	NA
94	Subpop CIMBL29	NA	18	18	16
95	Subpop CIMBL29	13.5	NA	16.8	14.9167
96	Subpop CIMBL29	NA	15.6	16	14.75
97	Subpop CIMBL29	NA	12	NA	15.9
98	Subpop CIMBL29	NA	16	13	13.2
99	Subpop CIMBL29	13	14.4	15.2	14.6667
100	Subpop CIMBL29	13	NA	NA	NA
101	Subpop CIMBL29	NA	12.6667	12	11.4667
102	Subpop CIMBL29	13.3333	14	NA	15
103	Subpop CIMBL29	NA	17.3333	NA	NA
104	Subpop CIMBL29	14	19	18.5	16
105	Subpop CIMBL29	NA	11.3333	NA	12.1667
106	Subpop CIMBL29	NA	12	13	15.3333
107	Subpop CIMBL29	14	NA	NA	16
108	Subpop CIMBL29	NA	NA	NA	NA
109	Subpop CIMBL29	NA	16.5	15.3333	14.9167
110	Subpop CIMBL29	NA	17	16	15.5714
111	Subpop CIMBL29	NA	14.6667	NA	NA
112	Subpop CIMBL29	15.2	14.6667	14.6667	14.5893
113	Subpop CIMBL29	NA	NA	15	14
114	Subpop CIMBL29	NA	NA	NA	14.5
115	Subpop CIMBL29	NA	14	NA	NA
116	Subpop CIMBL29	NA	17.2	14.6667	15.25
117	Subpop CIMBL29	NA	15	17.6667	14.5
118	Subpop CIMBL29	NA	11	NA	14.5
119	Subpop CIMBL29	NA	NA	NA	NA
120	Subpop CIMBL29	13.2	14	12	12.2
121	Subpop CIMBL29	NA	NA	NA	15.75
122	Subpop CIMBL29	15	16.5	17.3333	13.25
123	Subpop CIMBL29	NA	14.5	13	NA
124	Subpop CIMBL29	16	NA	16.6667	16.4286
125	Subpop CIMBL29	NA	15.2	14	13.6
126	Subpop CIMBL29	NA	14.6667	NA	14.6667
127	Subpop CIMBL29	NA	14	NA	NA
128	Subpop CIMBL29	16.6667	15.6	NA	17
129	Subpop CIMBL29	NA	NA	NA	NA
130	Subpop CIMBL29	15	16.4	NA	15.25
131	Subpop CIMBL29	NA	NA	16	NA
132	Subpop CIMBL29	NA	15.3333	16.6667	15.5
133	Subpop CIMBL29	14	12	12.6667	14
134	Subpop CIMBL29	NA	11.5	14	14.6
135	Subpop CIMBL29	NA	14	14	NA
136	Subpop CIMBL29	NA	NA	13	15.5
137	Subpop CIMBL29	16	NA	NA	NA
138	Subpop CIMBL29	NA	NA	NA	15.75
139	Subpop CIMBL29	NA	NA	NA	NA
140	Subpop CIMBL29	14	15.5	15	14.6
141	Subpop CIMBL29	15.3333	14.6667	16	15.3333
142	Subpop CIMBL29	NA	14	13.5	12.4
143	Subpop CIMBL29	NA	NA	14	13.3333
144	Subpop CIMBL29	14.8	NA	13	13.3333
145	Subpop CIMBL29	NA	NA	11	NA
146	Subpop CIMBL29	NA	14	13	13.75
147	Subpop CIMBL29	NA	15.5	16	14
148	Subpop CIMBL29	NA	16.6667	16	14.2857
149	Subpop CIMBL29	16	NA	NA	15
150	Subpop CIMBL29	NA	16	15.2	14.6667
151	Subpop CIMBL29	15	15.3333	16.5	15.6
152	Subpop CIMBL29	NA	NA	NA	NA
153	Subpop CIMBL29	NA	NA	17	16.3333
154	Subpop CIMBL29	14.8	14	NA	13.8571
155	Subpop CIMBL29	NA	NA	NA	NA
156	Subpop CIMBL29	NA	15.2	14.6667	13.2
157	Subpop CIMBL29	NA	NA	NA	NA
158	Subpop CIMBL29	16	14.5	16	16
159	Subpop CIMBL29	NA	NA	15	13
160	Subpop CIMBL29	NA	14	NA	NA
161	Subpop CIMBL29	NA	NA	NA	NA
162	Subpop CIMBL29	15	14.6667	NA	15
163	Subpop CIMBL29	NA	NA	NA	NA
164	Subpop CIMBL29	16	14	17	14.625
165	Subpop CIMBL29	NA	NA	NA	13
166	Subpop CIMBL29	17.5	16.5	15.5	15.2333
167	Subpop CIMBL29	NA	12.6667	NA	NA
168	Subpop CIMBL29	NA	12.4	14	12
169	Subpop CIMBL29	13.3333	NA	14.5	12.9167
170	Subpop CIMBL29	NA	NA	19	NA
171	Subpop CIMBL29	16	17.6	17.5	15.1667
172	Subpop CIMBL29	NA	13	NA	17.3333
173	Subpop CIMBL29	13	13.2	NA	13
174	Subpop CIMBL29	11.6667	14	12.8	13.6
175	Subpop CIMBL29	12	11.5	13	NA
176	Subpop CIMBL29	14	13.6	NA	12.3333
177	Subpop CIMBL29	14.6667	NA	15.3333	14.2
178	Subpop CIMBL29	14	15	15.3333	15
179	Subpop CIMBL29	NA	16.4	14.6667	16.8571
180	Subpop CIMBL83	12.6667	NA	14.6667	13.3333
181	Subpop CIMBL83	NA	NA	NA	14.7
182	Subpop CIMBL83	NA	NA	NA	NA
183	Subpop CIMBL83	NA	14	13	14.6667
184	Subpop CIMBL83	NA	16	NA	14.8333
185	Subpop CIMBL83	14	15.6	15	13.75
186	Subpop CIMBL83	16	17.3333	NA	12.5
187	Subpop CIMBL83	NA	15.3333	13.3333	15.8333
188	Subpop CIMBL83	12.6667	NA	12	10
189	Subpop CIMBL83	NA	NA	16	15
190	Subpop CIMBL83	15.3333	NA	15.3333	NA
191	Subpop CIMBL83	18	17.3333	16	13.5
192	Subpop CIMBL83	12	NA	NA	NA
193	Subpop CIMBL83	12	13	12	13.1429
194	Subpop CIMBL83	NA	15	14	15.6667
195	Subpop CIMBL83	19.6	16	16	15.3333
196	Subpop CIMBL83	14	12.6667	13.3333	13.8333
197	Subpop CIMBL83	NA	14.6667	14	14.75
198	Subpop CIMBL83	NA	NA	NA	13.75
199	Subpop CIMBL83	16	15	NA	15.1667
200	Subpop CIMBL83	NA	NA	17.3333	17.5
201	Subpop CIMBL83	NA	16	14	14.5
202	Subpop CIMBL83	NA	12.6667	12.4	11.9
203	Subpop CIMBL83	NA	16	16	14
204	Subpop CIMBL83	12	12	12	12.5833
205	Subpop CIMBL83	12	14	13.3333	12.9286
206	Subpop CIMBL83	NA	NA	14.8	16.0667
207	Subpop CIMBL83	NA	NA	13.6	13.2
208	Subpop CIMBL83	NA	NA	14.8	14.4
209	Subpop CIMBL83	NA	NA	NA	NA
210	Subpop CIMBL83	NA	NA	13.5	NA
211	Subpop CIMBL83	NA	NA	13.3333	14.1667
212	Subpop CIMBL83	NA	14.6667	15	13.3333
213	Subpop CIMBL83	NA	17.5	14	15
214	Subpop CIMBL83	NA	14	13.2	13.7143
215	Subpop CIMBL83	NA	NA	NA	NA
216	Subpop CIMBL83	NA	NA	NA	16.3333
217	Subpop CIMBL83	14	NA	16	13.6667
218	Subpop CIMBL83	NA	NA	NA	14.5
219	Subpop CIMBL83	15	NA	17.2	15.2381
220	Subpop CIMBL83	NA	18	16	17.75
221	Subpop CIMBL83	NA	NA	13.6	12.6
222	Subpop CIMBL83	NA	16	15	NA
223	Subpop CIMBL83	NA	NA	13.2	13.9167
224	Subpop CIMBL83	NA	NA	NA	NA
225	Subpop CIMBL83	NA	16	12.8	NA
226	Subpop CIMBL83	NA	16	14.8	15.8
227	Subpop CIMBL83	NA	14.4	14	13.3333
228	Subpop CIMBL83	NA	13.3333	14.8	14.75
229	Subpop CIMBL83	16	15.5	13.5	15.5833
230	Subpop CIMBL83	NA	NA	14	NA
231	Subpop CIMBL83	NA	NA	NA	NA
232	Subpop CIMBL83	NA	19	15	14
233	Subpop CIMBL83	NA	NA	14.6667	15.25
234	Subpop CIMBL83	NA	14	NA	NA
235	Subpop CIMBL83	13	NA	NA	12
236	Subpop CIMBL83	12.5	12	11.3333	10.6667
237	Subpop CIMBL83	16	NA	14	NA
238	Subpop CIMBL83	NA	13	12.5	13.3
239	Subpop CIMBL83	NA	16	NA	NA
240	Subpop CIMBL83	NA	NA	14.6667	12.8
241	Subpop CIMBL83	13	NA	NA	NA
242	Subpop CIMBL83	NA	NA	NA	NA
243	Subpop CIMBL83	12.6667	12	12.8	12.3333
244	Subpop CIMBL83	14.5	16	NA	NA
245	Subpop CIMBL83	NA	13	14	14.5
246	Subpop CIMBL83	NA	17	17.2	16.3333
247	Subpop CIMBL83	NA	NA	NA	NA
248	Subpop CIMBL83	NA	NA	NA	NA
249	Subpop CIMBL83	NA	13.2	13	13.5
250	Subpop CIMBL83	NA	NA	NA	NA
251	Subpop CIMBL83	NA	NA	14	12.75
252	Subpop CIMBL83	17	NA	17.3333	NA
253	Subpop CIMBL83	NA	14	14.6667	13.75
254	Subpop CIMBL83	NA	NA	17.5	15.4167
255	Subpop CIMBL83	NA	NA	15	13.3333
256	Subpop CIMBL83	NA	15	NA	NA
257	Subpop CIMBL83	NA	NA	15.2	13.1667
258	Subpop CIMBL83	NA	18	NA	NA
259	Subpop CIMBL83	NA	NA	NA	14.5
260	Subpop CIMBL83	NA	NA	14	14.6667
261	Subpop CIMBL83	NA	14.6667	14	13.8333
262	Subpop CIMBL83	16	14.6667	NA	14.0833
263	Subpop CIMBL83	17	18	18	16
264	Subpop CIMBL83	NA	NA	NA	NA
265	Subpop CIMBL83	NA	NA	12.5	12
266	Subpop CIMBL83	16	NA	NA	17
267	Subpop CIMBL83	NA	14	14	14
268	Subpop CIMBL83	15	14	NA	14.9
269	Subpop CIMBL83	NA	17	16.5	17
270	Subpop CIMBL83	NA	NA	NA	13.35
271	Subpop CIMBL83	NA	14.6667	15.2	14.5
272	Subpop CIMBL83	NA	15.2	14	13.75
273	Subpop CIMBL83	NA	NA	14.6667	NA
274	Subpop CIMBL83	NA	14	13	NA
275	Subpop CIMBL83	NA	13	15.2	13.5
276	Subpop CIMBL83	14.6667	13.5	13.5	14.7
277	Subpop CIMBL83	NA	15.5	15.5	14.8333
278	Subpop CIMBL83	NA	13.6	13	12.5
279	Subpop CIMBL83	NA	14.4	14.8	13.3667
280	Subpop CIMBL83	NA	13.5	13.2	13
281	Subpop CIMBL83	14	14	NA	15.3333
282	Subpop CIMBL83	NA	14	13	NA
283	Subpop CIMBL83	NA	15.5	14.8	15.4
284	Subpop CIMBL83	NA	12	15	NA
285	Subpop CIMBL83	NA	NA	NA	15.2639
286	Subpop CIMBL83	16	NA	NA	11.75
287	Subpop CIMBL83	16	NA	17.5	14.9333
288	Subpop CIMBL83	NA	15.6	16	14.3333
289	Subpop CIMBL83	NA	NA	NA	NA
290	Subpop CIMBL83	13	13.3333	NA	12.8333
291	Subpop CIMBL83	11	14	12.5	10.1667
292	Subpop CIMBL83	16	16	17	14.95
293	Subpop CIMBL83	NA	NA	NA	15.3333
294	Subpop CIMBL83	NA	NA	NA	NA
295	Subpop CIMBL83	14	14.6667	14.6667	13.25
296	Subpop CIMBL83	17	16	14	16.4
297	Subpop CIMBL83	NA	NA	NA	16
298	Subpop CIMBL83	NA	14	14.4	15.4
299	Subpop CIMBL83	NA	16.8	NA	15.6667
300	Subpop CIMBL83	16	NA	16	16.8333
301	Subpop CIMBL83	NA	13.5	13	12.5
302	Subpop CIMBL83	NA	NA	NA	14.3
303	Subpop CIMBL83	NA	NA	NA	18
304	Subpop CIMBL83	NA	14.6667	NA	NA
305	Subpop CIMBL83	NA	16.5	15.2	16.8333
306	Subpop CIMBL83	15	14	NA	12.6667
307	Subpop CIMBL83	14.6667	NA	NA	NA
308	Subpop CIMBL83	NA	16	16.6667	16
309	Subpop CIMBL83	16	16	NA	NA
310	Subpop CIMBL83	NA	13.5	14	14.5
311	Subpop CIMBL83	NA	14	NA	NA
312	Subpop CIMBL83	16.6667	NA	14	15.6667
313	Subpop CIMBL83	NA	NA	NA	NA
314	Subpop CIMBL83	13.3333	NA	18	16.5
315	Subpop CIMBL83	NA	16	NA	NA
316	Subpop CIMBL83	16.6667	NA	NA	16.5
317	Subpop CIMBL83	NA	12	14.6667	12.6667
318	Subpop CIMBL83	NA	NA	NA	13
319	Subpop CIMBL83	NA	14	14	14.05
320	Subpop CIMBL83	NA	NA	17	16.8333
321	Subpop CIMBL83	NA	14	14	NA
322	Subpop CIMBL83	NA	NA	NA	NA
323	Subpop CIMBL83	NA	14	17	13
324	Subpop CIMBL83	16	NA	16.8	14.4
325	Subpop CIMBL83	NA	NA	NA	14
326	Subpop CIMBL83	NA	NA	13.5	11.9524
327	Subpop CIMBL83	NA	15	16	14.65
328	Subpop CIMBL83	NA	NA	NA	15.1667
329	Subpop CIMBL83	14	NA	14.8	NA
330	Subpop CIMBL83	NA	16	14.4	13.75
331	Subpop CIMBL83	15.5	16.8	16	14.25
332	Subpop CIMBL83	NA	15.5	15	12.75
333	Subpop CIMBL83	18.6667	17.5	NA	16.6071
334	Subpop CIMBL83	16	14	12.5	12.6667
335	Subpop CIMBL83	NA	14	NA	11.1667
336	Subpop CIMBL83	19	NA	NA	NA
337	Subpop CIMBL83	16	13.3333	NA	NA
338	Subpop CIMBL83	14	14	12.6667	12.75
339	Subpop CIMBL83	16.5	16.8	15.3333	15.0833
340	Subpop CIMBL83	NA	NA	NA	NA
341	Subpop CIMBL83	14	12.5	12	10.6667
342	Subpop CIMBL83	NA	16	NA	NA
343	Subpop CIMBL83	NA	14	14.8	13
344	Subpop CIMBL83	15	14.6667	12	12.6667
345	Subpop CIMBL83	15	NA	NA	NA
346	Subpop CIMBL83	15	NA	NA	NA
347	Subpop CIMBL83	14.6667	14.6667	17.3333	14.8333
348	Subpop CIMBL83	15	15	NA	14.0833
349	Subpop CIMBL83	NA	16.4	15	14
350	Subpop CIMBL83	NA	15.3333	13	12.7
351	Subpop CIMBL83	15.5	16	15.5	14.25
352	Subpop CIMBL83	NA	15	NA	13.5
353	Subpop CIMBL83	16.4	15.3333	14	15
354	Subpop CIMBL83	16	16.6667	17	15.5
355	Subpop CIMBL83	NA	16	NA	13.0667
356	Subpop CIMBL83	NA	12	NA	14
357	Subpop CIMBL83	15.2	NA	14	14.1667
358	Subpop CIMBL83	NA	14	NA	14.25
359	Subpop CIMBL83	NA	15.5	15	15.1905
360	Subpop CIMBL83	NA	14.6667	14.4	16
361	Subpop CIMBL83	15	14.6667	NA	13.1333
362	Subpop CIMBL83	17	NA	16	15
363	Subpop CIMBL83	NA	14.8	14	13.5
364	Subpop CIMBL83	17	18	17	16.875
365	Subpop CIMBL83	19	18.4	17.2	NA
366	Subpop CIMBL83	NA	18	NA	16
367	Subpop CIMBL83	NA	NA	NA	13.3333
368	Subpop CIMBL83	NA	NA	15	13.6667
369	Subpop CIMBL83	NA	18.5	17	14
370	Subpop CIMBL83	NA	14	13.2	14
371	Subpop CIMBL83	NA	12.6667	14	14.2857
372	Subpop CIMBL83	15.2	15	NA	NA
373	Subpop CIMBL83	NA	18.5	16	15.4667
374	Subpop CIMBL83	NA	NA	NA	NA
375	Subpop CIMBL83	NA	NA	13	11.5
376	Subpop CIMBL83	NA	13	NA	NA
377	Subpop CIMBL83	NA	16	NA	16.6667
378	Subpop CIMBL83	15.3333	NA	NA	16.25
379	Subpop CIMBL83	17.3333	18.8	16.8	16.4
380	Subpop CIMBL83	NA	NA	NA	14.75
381	Subpop CIMBL83	15.3333	17.2	14.6667	15.0714
382	Subpop CIMBL83	NA	NA	NA	NA
383	Subpop CIMBL83	16	NA	17.3333	16
384	Subpop CIMBL83	12	15.5	15	16.6667
385	Subpop CIMBL83	NA	NA	NA	NA
386	Subpop CIMBL83	NA	NA	15.3333	14
387	Subpop CIMBL83	NA	15	NA	NA
388	Subpop CIMBL83	12	12	NA	13
389	Subpop CML304	13	NA	NA	15.5
390	Subpop CML304	NA	12.5	NA	NA
391	Subpop CML304	NA	NA	NA	16
392	Subpop CML304	15	13	12.5	13.6667
393	Subpop CML304	NA	15.2	15	14.0833
394	Subpop CML304	12	NA	NA	NA
395	Subpop CML304	15	15.3333	14.4	14.3333
396	Subpop CML304	NA	13	NA	13
397	Subpop CML304	NA	13	NA	13.4
398	Subpop CML304	NA	13.3333	13	12.3333
399	Subpop CML304	NA	14.5	NA	14.25
400	Subpop CML304	NA	12.6667	NA	NA
401	Subpop CML304	NA	15.6	13.3333	17
402	Subpop CML304	15	NA	NA	NA
403	Subpop CML304	13	14	NA	13.35
404	Subpop CML304	NA	14	13.25	13.6667
405	Subpop CML304	13.3333	13	11	14
406	Subpop CML304	NA	NA	NA	NA
407	Subpop CML304	NA	14	14	14.1429
408	Subpop CML304	14	NA	NA	NA
409	Subpop CML304	14	15	NA	14
410	Subpop CML304	13.3333	NA	15	14.25
411	Subpop CML304	14	14.6667	NA	15
412	Subpop CML304	14.5	15	NA	NA
413	Subpop CML304	NA	NA	NA	NA
414	Subpop CML304	13	12.6667	14	12.8
415	Subpop CML304	14	NA	NA	NA
416	Subpop CML304	NA	12.6667	NA	NA
417	Subpop CML304	12.6667	NA	NA	NA
418	Subpop CML304	14	14.5	14.3333	14
419	Subpop CML304	16	16	16.6667	14
420	Subpop CML304	12	12	11.3333	NA
421	Subpop CML304	NA	12	13	12
422	Subpop CML304	13	NA	13.6667	12
423	Subpop CML304	14.6667	14.8	NA	16.1667
424	Subpop CML304	14.6667	12	NA	NA
425	Subpop CML304	NA	16	NA	16.3333
426	Subpop CML304	NA	NA	NA	NA
427	Subpop CML304	16	14	12.6667	13
428	Subpop CML304	14	12	12.75	14
429	Subpop CML304	NA	16.8	16	16.5
430	Subpop CML304	13.3333	13	12	NA
431	Subpop CML304	NA	15	13.5	12.5
432	Subpop CML304	12.6667	NA	NA	NA
433	Subpop CML304	14	16	14	13.3333
434	Subpop CML304	14.8	14.4	12	13.6
435	Subpop CML304	NA	14.5	14	13.875
436	Subpop CML304	NA	12	13	NA
437	Subpop CML304	12	12	NA	11.6667
438	Subpop CML304	18	16.6667	15	16.3333
439	Subpop CML304	NA	NA	12	13
440	Subpop CML304	15.3333	NA	NA	13.3333
441	Subpop CML304	14	16	NA	14.1667
442	Subpop CML304	12.6667	NA	11	11.375
443	Subpop CML304	12	12.5	NA	NA
444	Subpop CML304	12	13.5	13	13.7381
445	Subpop CML304	NA	13	11.5	12.3333
446	Subpop CML304	14	12.6667	10.25	NA
447	Subpop CML304	NA	16	15.6667	14.5
448	Subpop CML304	NA	NA	NA	NA
449	Subpop CML304	14	13.6	13.5	14
450	Subpop CML304	NA	13	11.6667	14.2
451	Subpop CML304	12.5	NA	NA	NA
452	Subpop CML304	11.5	13	12	13.3333
453	Subpop CML304	13	13.5	NA	NA
454	Subpop CML304	13	12.8	12	11.5
455	Subpop CML304	15.3333	14.5	16	14
456	Subpop CML304	NA	15.2	NA	16.3333
457	Subpop CML304	NA	NA	11	NA
458	Subpop CML304	15.3333	14.6667	15.6667	12
459	Subpop CML304	15.5	NA	14.6	15
460	Subpop CML304	12	17.6	NA	16.2222
461	Subpop CML304	16	15.6	14.6667	13.6
462	Subpop CML304	NA	NA	16.6667	16.25
463	Subpop CML304	13	NA	15	15
464	Subpop CML304	NA	13	12.6667	NA
465	Subpop CML304	16.6667	NA	13.6667	13.1
466	Subpop CML304	14	14.5	14.2	13.5333
467	Subpop CML304	13	14.4	13.6	14.2857
468	Subpop CML304	15	16.4	14.75	16.2
469	Subpop CML304	16	16.8	16.2	15.55
470	Subpop CML304	NA	NA	NA	NA
471	Subpop CML304	NA	14.4	12.5	14.25
472	Subpop CML304	NA	NA	NA	NA
473	Subpop CML304	14.6667	16	14.8	13.9714
474	Subpop CML304	14.6667	14.4	14.5	14.1429
475	Subpop CML304	13	14	13	12
476	Subpop CML304	16.8	14.5	15.4	15.5
477	Subpop CML304	12.6667	12	12	NA
478	Subpop CML304	NA	NA	NA	NA
479	Subpop CML304	14	13	NA	NA
480	Subpop CML304	12.6667	15	NA	NA
481	Subpop CML304	NA	15	14	14
482	Subpop CML304	NA	18	18	16.3333
483	Subpop CML304	NA	NA	12	12.2
484	Subpop CML304	NA	15	NA	NA
485	Subpop CML304	NA	14.6667	NA	15.2
486	Subpop CML304	15.3333	15.2	NA	15.746
487	Subpop CML304	NA	11.5	11.5	NA
488	Subpop CML304	NA	13	NA	NA
489	Subpop CML304	NA	14.6667	14	13.8571
490	Subpop CML304	16	NA	NA	13.2
491	Subpop CML304	11	NA	11.2	11.1667
492	Subpop CML304	12	11	12.25	12.75
493	Subpop CML304	15	14.6667	NA	14.5
494	Subpop CML304	16.5	15.6	15	15.1333
495	Subpop CML304	12	12	13	12.2
496	Subpop CML304	13	15	13	15
497	Subpop CML304	14.4	14	NA	14.1905
498	Subpop CML304	14.6667	NA	NA	13.5
499	Subpop CML304	16	14.8	13.5	14.5833
500	Subpop CML304	16	15.6	14.3333	14.4167
501	Subpop CML304	18	14.5	14	12
502	Subpop CML304	NA	NA	16.4	17.6
503	Subpop CML304	NA	NA	10.6667	12
504	Subpop CML304	NA	17	NA	16.3333
505	Subpop CML304	NA	14.5	15	14
506	Subpop CML304	17	NA	16	15
507	Subpop CML304	14	14.4	14.2	14.2
508	Subpop CML304	NA	NA	NA	NA
509	Subpop CML304	11	NA	11.3333	11.2
510	Subpop CML304	13	13.3333	13	12.0333
511	Subpop CML304	16	14.5	NA	14
512	Subpop CML304	NA	12	15	12.3333
513	Subpop CML304	14.6667	13.6	13	13.9333
514	Subpop CML304	14	12.8	13	12.8333
515	Subpop CML304	NA	12	12.4	13.25
516	Subpop CML304	16	14.5	NA	14.6667
517	Subpop CML304	NA	12.6667	NA	NA
518	Subpop CML304	NA	12	13	13.55
519	Subpop CML304	14.6667	13.5	14	14.4
520	Subpop CML304	16	17.2	15.8	15
521	Subpop CML304	NA	14.5	12	12.5
522	Subpop CML304	14.6667	12.6667	13.4	15
523	Subpop CML304	16	12	NA	NA
524	Subpop CML304	15.5	14	NA	13.6857
525	Subpop CML304	13.5	13.2	NA	NA
526	Subpop CML304	12.6667	13.3333	NA	NA
527	Subpop CML304	12	12.4	NA	12.9643
528	Subpop CML304	12.5	14	14.2	13.8333
529	Subpop CML304	14	14	13.3333	14.6333
530	Subpop CML304	13.2	14.8	15.2	13
531	Subpop CML304	NA	13.6	14	12.8
532	Subpop CML304	NA	13	12.75	13
533	Subpop CML304	NA	NA	NA	NA
534	Subpop CML304	15.3333	NA	NA	13
535	Subpop CML304	15	14	NA	13.3333
536	Subpop CML360	NA	16.4	17	17
537	Subpop CML360	NA	14	14	14
538	Subpop CML360	NA	16	NA	NA
539	Subpop CML360	14	13	13.2	13.6
540	Subpop CML360	NA	16	NA	16.1667
541	Subpop CML360	14	14.6667	12	12
542	Subpop CML360	14	13.3333	13.6	13.55
543	Subpop CML360	NA	NA	NA	NA
544	Subpop CML360	NA	NA	14	14.2667
545	Subpop CML360	NA	NA	13.3333	NA
546	Subpop CML360	NA	NA	14.8	13.3333
547	Subpop CML360	NA	15.3333	15.5	13.6667
548	Subpop CML360	NA	15	12.8	11.6
549	Subpop CML360	16	14.6667	18	15.4
550	Subpop CML360	16	14	15	13.3333
551	Subpop CML360	14.6667	NA	NA	NA
552	Subpop CML360	16	16	17.5	14
553	Subpop CML360	NA	NA	NA	NA
554	Subpop CML360	NA	13.5	13.6	NA
555	Subpop CML360	14	14	14.8	14
556	Subpop CML360	12.5	14.4	16.6667	14.0833
557	Subpop CML360	NA	NA	NA	12.9167
558	Subpop CML360	NA	14.8	14.6667	15.2667
559	Subpop CML360	12.5	NA	NA	NA
560	Subpop CML360	NA	14.6667	NA	16
561	Subpop CML360	NA	14.6667	16	14.5238
562	Subpop CML360	NA	NA	NA	NA
563	Subpop CML360	NA	15.2	17.3333	14.6667
564	Subpop CML360	NA	NA	NA	NA
565	Subpop CML360	14	NA	16	14.3333
566	Subpop CML360	14	NA	14.4	14.1429
567	Subpop CML360	NA	16.8	17	15.8
568	Subpop CML360	15.5	NA	13	13
569	Subpop CML360	NA	15.6	NA	14.9
570	Subpop CML360	NA	12	14	14.3214
571	Subpop CML360	16	14.8	16	13.9333
572	Subpop CML360	NA	15.2	14.6667	14
573	Subpop CML360	14.6667	13.6	16.6667	15.1667
574	Subpop CML360	NA	12.4	14	12.5
575	Subpop CML360	NA	15	15	14
576	Subpop CML360	NA	NA	17.3333	14.5
577	Subpop CML360	14	14.6667	NA	NA
578	Subpop CML360	NA	12	NA	NA
579	Subpop CML360	NA	16.5	15.6	14
580	Subpop CML360	NA	NA	14	16
581	Subpop CML360	NA	16	15.3333	15.1
582	Subpop CML360	NA	15.6	16	15
583	Subpop CML454	13.2	NA	12	NA
584	Subpop CML454	NA	NA	13	NA
585	Subpop CML454	13.2	NA	13.3333	NA
586	Subpop CML454	NA	NA	NA	NA
587	Subpop CML454	NA	NA	NA	NA
588	Subpop CML454	16	NA	14	NA
589	Subpop CML454	NA	NA	NA	NA
590	Subpop CML454	14.6667	NA	15.6	NA
591	Subpop CML454	13	NA	14.6667	NA
592	Subpop CML454	12.6667	NA	NA	NA
593	Subpop CML454	NA	NA	14.4	NA
594	Subpop CML454	NA	NA	NA	NA
595	Subpop CML454	NA	NA	14	NA
596	Subpop CML454	12.8	NA	12.5	NA
597	Subpop CML454	NA	NA	11.6667	NA
598	Subpop CML454	NA	NA	NA	NA
599	Subpop CML454	14	NA	14.6667	NA
600	Subpop CML454	NA	NA	12.5	NA
601	Subpop CML454	14	NA	13.3333	NA
602	Subpop CML454	16.4	NA	NA	NA
603	Subpop CML454	NA	NA	NA	NA
604	Subpop CML454	NA	NA	16.5	NA
605	Subpop CML454	14	NA	15.8	NA
606	Subpop CML454	12.6667	NA	NA	NA
607	Subpop CML454	16.8	NA	16	NA
608	Subpop CML454	14.5	NA	13.3333	NA
609	Subpop CML454	NA	NA	13.2	NA
610	Subpop CML454	NA	NA	15	NA
611	Subpop CML454	15	NA	NA	NA
612	Subpop CML454	NA	NA	NA	NA
613	Subpop CML454	NA	NA	13	NA
614	Subpop CML454	13	NA	12	NA
615	Subpop CML454	15.3333	NA	14.8	NA
616	Subpop CML454	16	NA	NA	NA
617	Subpop CML454	NA	NA	NA	NA
618	Subpop CML454	14.6667	NA	13.2	NA
619	Subpop CML454	16	NA	NA	NA
620	Subpop CML454	16	NA	14.4	NA
621	Subpop CML454	15	NA	12.8	NA
622	Subpop CML454	NA	NA	NA	NA
623	Subpop CML454	15	NA	15.5	NA
624	Subpop CML454	16	NA	NA	NA
625	Subpop CML454	NA	NA	16	NA
626	Subpop CML454	14	NA	13.2	NA
627	Subpop CML454	14	NA	15.3333	NA
628	Subpop CML454	NA	NA	13.3333	NA
629	Subpop CML454	13.5	NA	14	NA
630	Subpop CML454	14	NA	12	NA
631	Subpop CML454	14	NA	NA	NA
632	Subpop CML454	12	NA	NA	NA
633	Subpop CML454	NA	NA	NA	NA
634	Subpop CML454	14	NA	13.3333	NA
635	Subpop CML454	NA	NA	14	NA
636	Subpop CML454	13	NA	14	NA
637	Subpop CML454	12	NA	13.6	NA
638	Subpop CML454	14.6667	NA	15.5	NA
639	Subpop CML454	13.3333	NA	13.75	NA
640	Subpop CML454	NA	NA	13	NA
641	Subpop CML454	14	NA	NA	NA
642	Subpop CML454	NA	NA	NA	NA
643	Subpop CML454	13	NA	12.3333	NA
644	Subpop CML454	NA	NA	NA	NA
645	Subpop CML454	NA	NA	NA	NA
646	Subpop CML454	13	NA	NA	NA
647	Subpop CML454	NA	NA	NA	NA
648	Subpop CML454	NA	NA	NA	NA
649	Subpop CML454	15	NA	14.5	NA
650	Subpop CML454	15	NA	15	NA
651	Subpop CML454	16.5	NA	NA	NA
652	Subpop CML454	NA	NA	16.4	NA
653	Subpop CML454	NA	NA	NA	NA
654	Subpop CML454	16	NA	18	NA
655	Subpop CML454	NA	NA	11.5	NA
656	Subpop CML454	16	NA	14	NA
657	Subpop CML454	16.2	NA	16	NA
658	Subpop CML454	NA	NA	NA	NA
659	Subpop CML454	17	NA	NA	NA
660	Subpop CML454	13	NA	12.6667	NA
661	Subpop CML454	15	NA	NA	NA
662	Subpop CML454	14	NA	NA	NA
663	Subpop CML454	NA	NA	14.4	NA
664	Subpop CML454	17	NA	14.5	NA
665	Subpop CML454	14	NA	14	NA
666	Subpop CML454	NA	NA	NA	NA
667	Subpop CML454	NA	NA	17	NA
668	Subpop CML454	NA	NA	NA	NA
669	Subpop CML454	15	NA	16.5	NA
670	Subpop CML454	15	NA	NA	NA
671	Subpop CML454	13.3333	NA	14.8	NA
672	Subpop CML454	NA	NA	NA	NA
673	Subpop CML454	NA	NA	16	NA
674	Subpop CML454	NA	NA	14.6667	NA
675	Subpop CML454	NA	NA	14	NA
676	Subpop CML454	14	NA	14	NA
677	Subpop CML454	14	NA	NA	NA
678	Subpop CML454	14	NA	13.3333	NA
679	Subpop CML454	NA	NA	15.2	NA
680	Subpop CML454	NA	NA	16	NA
681	Subpop CML454	NA	NA	14	NA
682	Subpop CML454	17	NA	16	NA
683	Subpop CML454	NA	NA	NA	NA
684	Subpop CML454	15	NA	15	NA
685	Subpop CML454	NA	NA	16	NA
686	Subpop CML454	15	NA	NA	NA
687	Subpop CML454	NA	NA	NA	NA
688	Subpop CML454	12	NA	13	NA
689	Subpop CML454	14.5	NA	14.4	NA
690	Subpop CML454	NA	NA	NA	NA
691	Subpop CML454	NA	NA	NA	NA
692	Subpop CML454	14	NA	NA	NA
693	Subpop CML454	15.5	NA	14.8	NA
694	Subpop CML454	13	NA	NA	NA
695	Subpop CML454	NA	NA	15	NA
696	Subpop CML454	15	NA	NA	NA
697	Subpop CML454	13	NA	NA	NA
698	Subpop CML454	14	NA	16.3333	NA
699	Subpop CML454	NA	NA	NA	NA
700	Subpop CML454	14	NA	14	NA
701	Subpop CML454	NA	NA	NA	NA
702	Subpop CML454	13.3333	NA	NA	NA
703	Subpop CML454	15	NA	NA	NA
704	Subpop CML454	14	NA	14.3333	NA
705	Subpop CML454	13	NA	NA	NA
706	Subpop CML454	14	NA	NA	NA
707	Subpop CML454	NA	NA	12.5	NA
708	Subpop CML454	15	NA	12.6667	NA
709	Subpop CML454	NA	NA	NA	NA
710	Subpop CML454	NA	NA	NA	NA
711	Subpop CML454	NA	NA	NA	NA
712	Subpop CML454	NA	NA	11	NA
713	Subpop CML454	NA	NA	NA	NA
714	Subpop CML454	15.5	NA	13.6	NA
715	Subpop CML454	16	NA	16.5	NA
716	Subpop CML454	NA	NA	NA	NA
717	Subpop CML454	14	NA	11.6667	NA
718	Subpop CML454	NA	NA	NA	NA
719	Subpop CML454	14	NA	13.75	NA
720	Subpop CML454	NA	NA	15	NA
721	Subpop CML454	16	NA	NA	NA
722	Subpop CML454	14.8	NA	16.3333	NA
723	Subpop CML454	13.3333	NA	12.6667	NA
724	Subpop CML454	13	NA	NA	NA
725	Subpop CML454	15	NA	16.2	NA
726	Subpop CML454	NA	NA	NA	NA
727	Subpop CML454	NA	NA	NA	NA
728	Subpop CML454	NA	NA	NA	NA
729	Subpop CML454	14.6667	NA	NA	NA
730	Subpop CML454	14.5	NA	13.6	NA
731	Subpop CML454	16	NA	NA	NA
732	Subpop CML454	14	NA	NA	NA
733	Subpop CML454	NA	NA	NA	NA
734	Subpop CML454	NA	NA	11.3333	NA
735	Subpop CML454	NA	NA	12.8	NA
736	Subpop CML454	18	NA	NA	NA
737	Subpop CML454	14	NA	13.25	NA
738	Subpop CML454	NA	NA	10.6667	NA
739	Subpop CML454	NA	NA	NA	NA
740	Subpop CML454	15.3333	NA	14	NA
741	Subpop CML454	NA	NA	13.8	NA
742	Subpop CML454	NA	NA	NA	NA
743	Subpop CML454	NA	NA	14	NA
744	Subpop CML454	14	NA	13.2	NA
745	Subpop CML454	NA	NA	NA	NA
746	Subpop CML454	12	NA	NA	NA
747	Subpop CML454	15.5	NA	13.4	NA
748	Subpop CML454	11.3333	NA	NA	NA
749	Subpop CML454	NA	NA	NA	NA
750	Subpop CML454	NA	NA	NA	NA
751	Subpop CML454	15.3333	NA	11	NA
752	Subpop CML454	NA	NA	NA	NA
753	Subpop CML454	12	NA	13	NA
754	Subpop CML470	14	NA	11	12.5
755	Subpop CML470	NA	NA	NA	NA
756	Subpop CML470	13.3333	NA	15.25	13.4167
757	Subpop CML470	14.5	NA	13.5	14.5
758	Subpop CML470	NA	NA	NA	NA
759	Subpop CML470	NA	NA	NA	14
760	Subpop CML470	15.3333	NA	14.6667	13.1667
761	Subpop CML470	12.6667	NA	17	NA
762	Subpop CML470	12.6667	NA	14.75	14.25
763	Subpop CML470	NA	NA	13.75	15.2
764	Subpop CML470	15	NA	15.2	15.25
765	Subpop CML470	NA	NA	NA	NA
766	Subpop CML470	NA	NA	12.75	14.1667
767	Subpop CML470	13.2	NA	14.2	13
768	Subpop CML470	13.5	NA	12.8	13.2698
769	Subpop CML470	NA	NA	15	13.75
770	Subpop CML470	14.6667	NA	14.6667	15.4643
771	Subpop CML470	12	NA	11	NA
772	Subpop CML470	14.5	NA	NA	13.4571
773	Subpop CML470	NA	NA	14.3333	14.2857
774	Subpop CML470	NA	NA	NA	12.1667
775	Subpop CML470	NA	NA	15.5	15.6
776	Subpop CML470	NA	NA	14	13.3333
777	Subpop CML470	NA	NA	NA	NA
778	Subpop CML470	NA	NA	12	12.5357
779	Subpop CML470	13.3333	NA	13	12.9333
780	Subpop CML470	NA	NA	11.3333	NA
781	Subpop CML470	NA	NA	NA	NA
782	Subpop CML470	15.3333	NA	15.4	15.8
783	Subpop CML470	NA	NA	NA	NA
784	Subpop CML470	NA	NA	14	13
785	Subpop CML470	NA	NA	13	13.5
786	Subpop CML470	NA	NA	NA	12
787	Subpop CML470	15	NA	12.25	15.5
788	Subpop CML470	NA	NA	14	14.9286
789	Subpop CML470	NA	NA	NA	NA
790	Subpop CML470	14	NA	13	NA
791	Subpop CML470	16.6667	NA	12.6667	13.6667
792	Subpop CML470	NA	NA	15.2	16.5
793	Subpop CML470	NA	NA	13	12.3571
794	Subpop CML470	16	NA	NA	NA
795	Subpop CML470	NA	NA	NA	14.1667
796	Subpop CML470	16.3333	NA	NA	15.7
797	Subpop CML470	13.6	NA	13	12.6667
798	Subpop CML470	16.4	NA	NA	14.2
799	Subpop CML470	14	NA	11.5	12.65
800	Subpop CML470	15	NA	NA	NA
801	Subpop CML470	NA	NA	13.5	15
802	Subpop CML470	14.4	NA	13.6	14
803	Subpop CML470	15.5	NA	NA	NA
804	Subpop CML470	16	NA	14	15.2
805	Subpop CML470	15	NA	NA	NA
806	Subpop CML470	15.6667	NA	NA	NA
807	Subpop CML470	14.6	NA	NA	NA
808	Subpop CML470	15.3333	NA	17	15.6667
809	Subpop CML470	NA	NA	NA	NA
810	Subpop CML470	NA	NA	11.3333	13.6667
811	Subpop CML470	NA	NA	12	13.375
812	Subpop CML470	NA	NA	14	15.2
813	Subpop CML470	15	NA	NA	NA
814	Subpop CML470	NA	NA	14	13.25
815	Subpop CML470	NA	NA	NA	NA
816	Subpop CML470	13	NA	13.5	14
817	Subpop CML470	13	NA	11	14.1667
818	Subpop CML470	NA	NA	12.6667	NA
819	Subpop CML470	NA	NA	NA	NA
820	Subpop CML470	NA	NA	17.3333	15.125
821	Subpop CML470	NA	NA	11.5	11.6667
822	Subpop CML470	NA	NA	12	12.3333
823	Subpop CML470	15	NA	NA	13.8
824	Subpop CML470	12	NA	14	13.5476
825	Subpop CML470	13	NA	13	13.5714
826	Subpop CML470	NA	NA	13	15.1
827	Subpop CML470	NA	NA	12	13.4167
828	Subpop CML470	NA	NA	13	NA
829	Subpop CML470	NA	NA	13	12.1429
830	Subpop CML470	13	NA	12	12.8
831	Subpop CML470	NA	NA	11.3333	12.4
832	Subpop CML470	NA	NA	NA	NA
833	Subpop CML470	13.6	NA	12.8	12.6
834	Subpop CML470	14.75	NA	14.4	13.8095
835	Subpop CML470	15	NA	13.2	14.3889
836	Subpop CML470	NA	NA	NA	13.6667
837	Subpop CML470	NA	NA	NA	NA
838	Subpop CML470	16	NA	NA	14.55
839	Subpop CML470	16	NA	14	12.8333
840	Subpop CML470	13	NA	NA	NA
841	Subpop CML470	NA	NA	14	NA
842	Subpop CML470	NA	NA	12	12.4
843	Subpop CML470	NA	NA	13.5	13.4
844	Subpop CML470	16	NA	NA	NA
845	Subpop CML470	14	NA	12.6667	12.6667
846	Subpop CML470	NA	NA	NA	16.6667
847	Subpop CML470	NA	NA	NA	NA
848	Subpop CML470	12.6667	NA	NA	NA
849	Subpop CML470	NA	NA	16.5	NA
850	Subpop CML470	NA	NA	15.2	15.25
851	Subpop CML470	NA	NA	14	NA
852	Subpop CML470	13	NA	14.5	12
853	Subpop CML470	NA	NA	13	14.2
854	Subpop CML470	NA	NA	14.4	NA
855	Subpop CML470	16.6667	NA	NA	13.6071
856	Subpop CML470	NA	NA	16.8	15.5417
857	Subpop CML470	NA	NA	12	14.3333
858	Subpop CML470	14	NA	12.5	13.1964
859	Subpop CML470	13.6667	NA	NA	14.1333
860	Subpop CML470	14.5	NA	NA	NA
861	Subpop CML470	14.25	NA	NA	12.75
862	Subpop CML470	16	NA	14	13.7619
863	Subpop CML470	14.4	NA	14	13.2
864	Subpop CML470	15.5	NA	14.4	14.25
865	Subpop CML470	15.75	NA	18.4	15.6667
866	Subpop CML470	16	NA	12	14
867	Subpop CML470	13.5	NA	12.6667	13.8333
868	Subpop CML470	NA	NA	13.3333	11
869	Subpop CML470	NA	NA	13.2	14.5833
870	Subpop CML470	16.25	NA	16	15.8333
871	Subpop CML470	13	NA	NA	14.8333
872	Subpop CML470	NA	NA	NA	NA
873	Subpop CML470	13	NA	12	12
874	Subpop CML470	14	NA	14	14.2222
875	Subpop CML470	NA	NA	14	13.9762
876	Subpop CML470	NA	NA	13	14.4
877	Subpop CML470	NA	NA	NA	NA
878	Subpop CML470	NA	NA	14	NA
879	Subpop CML470	NA	NA	NA	14.5
880	Subpop CML470	NA	NA	NA	NA
881	Subpop CML470	NA	NA	12	13
882	Subpop CML470	15.25	NA	NA	13.5
883	Subpop CML470	15.6	NA	16.5	13.9143
884	Subpop CML470	NA	NA	NA	NA
885	Subpop CML470	NA	NA	15	13.6667
886	Subpop CML470	15.6667	NA	12.6667	12.1667
887	Subpop CML486	NA	NA	NA	NA
888	Subpop CML486	NA	16.4	18	16.6667
889	Subpop CML486	12	15	NA	12.4167
890	Subpop CML486	12	NA	14	13.8333
891	Subpop CML486	16	NA	14	NA
892	Subpop CML486	14	14	13.6	14.1667
893	Subpop CML486	14	NA	NA	14.5
894	Subpop CML486	15	13.2	14.4	12.5333
895	Subpop CML486	14	14	14.8	13.0571
896	Subpop CML486	12.6667	14.6667	17.3333	15
897	Subpop CML486	14	NA	13	11.8
898	Subpop CML486	NA	NA	NA	NA
899	Subpop CML486	16	NA	16	17.6667
900	Subpop CML486	15	16	15.5	16.25
901	Subpop CML486	NA	13	NA	NA
902	Subpop CML486	17	17	14	15
903	Subpop CML486	NA	NA	12	NA
904	Subpop CML486	NA	NA	NA	NA
905	Subpop CML486	NA	17	NA	NA
906	Subpop CML486	NA	16	12	11.5
907	Subpop CML486	12	17.5	NA	NA
908	Subpop CML486	15	NA	14	13
909	Subpop CML486	NA	NA	14	15.3333
910	Subpop CML486	NA	16	15	NA
911	Subpop CML486	12	12	NA	NA
912	Subpop CML486	NA	17.2	14	NA
913	Subpop CML486	NA	15	13.3333	15
914	Subpop CML486	NA	NA	15	16
915	Subpop CML486	NA	NA	NA	NA
916	Subpop CML486	NA	17	15.5	15
917	Subpop CML486	NA	16	14.5	16.75
918	Subpop CML486	NA	15.2	15.5	14.6667
919	Subpop CML486	NA	NA	NA	NA
920	Subpop CML486	NA	NA	17.5	16
921	Subpop CML486	17	18	16.5	15.7143
922	Subpop CML486	16	17.2	15.2	15.9583
923	Subpop CML486	NA	16.8	14.8	15.1143
924	Subpop CML486	17	NA	NA	15.6
925	Subpop CML486	15	13.6	13	12
926	Subpop CML486	NA	NA	12.6667	14.4167
927	Subpop CML486	NA	NA	14	15.5
928	Subpop CML486	NA	14.6667	13.3333	15.25
929	Subpop CML486	16	16	17.3333	NA
930	Subpop CML486	NA	14.6667	15	NA
931	Subpop CML486	NA	14.4	13.3333	15
932	Subpop CML486	15.5	16	15.3333	14.8667
933	Subpop CML486	NA	NA	NA	14
934	Subpop CML486	14	14.6667	12.6667	13.5
935	Subpop CML486	16	15.5	17	18.8
936	Subpop CML486	17	13	14.6667	17.3333
937	Subpop CML486	NA	NA	NA	14.1667
938	Subpop CML486	NA	NA	12.6667	NA
939	Subpop CML486	15	15.5	14.5	14.2857
940	Subpop CML486	10.75	15.6	NA	15
941	Subpop CML486	NA	16	16	15
942	Subpop CML486	12	15	11.3333	14.3333
943	Subpop CML486	12.5	13.5	12.5	13.3333
944	Subpop CML486	14.2	16	14	14.625
945	Subpop CML486	NA	15.2	16	14.5
946	Subpop CML486	14.5	15.6	13.3333	16.6
947	Subpop CML486	16	NA	NA	17.3333
948	Subpop CML486	16.4	16	17.3333	13.2
949	Subpop CML486	13.6	15.2	14	13.25
950	Subpop CML486	14.6667	14	13	15
951	Subpop CML486	15.5	NA	14	14.4167
952	Subpop CML486	13.3333	14	14.6667	13.5
953	Subpop CML486	14	12	13.6	13.5833
954	Subpop CML486	12	12.5	NA	NA
955	Subpop CML486	16	16.6667	15.5	12.75
956	Subpop CML486	16.5	16	15.3333	14.5
957	Subpop CML486	16	16	16.6667	14
958	Subpop CML486	15.3333	16.6667	16.5	15.1429
959	Subpop CML486	16	16.4	16	14.8333
960	Subpop CML486	13.5	16.5	15.2	16
961	Subpop CML486	15.5	16.8	14	13
962	Subpop CML486	NA	14.8	15.3333	12.8571
963	Subpop CML486	12.4	14	13.5	13.3333
964	Subpop CML486	16	17.3333	15	12
965	Subpop CML486	NA	NA	15	15.6667
966	Subpop CML486	15.3333	18.4	15.3333	14.25
967	Subpop CML486	NA	13.3333	13	NA
968	Subpop CML486	NA	14.8	15	15.8
969	Subpop CML486	15	16.5	16	16.8
970	Subpop CML486	15	16.8	15	14.8
971	Subpop CML486	15	16.4	13	14.6667
972	Subpop CML486	14	16.8	13.5	16.0357
973	Subpop CML486	15.6	18	14.6667	13.4167
974	Subpop CML486	12.6667	14	13.3333	13.3333
975	Subpop CML486	NA	14.8	14	13.2667
976	Subpop CML486	NA	14.6667	13.5	14.6667
977	Subpop CML486	14	17.6	16	15.3571
978	Subpop CML486	16	17.5	NA	15
979	Subpop CML486	13.5	14.8	NA	NA
980	Subpop CML486	14	13	10.6667	13.6
981	Subpop CML486	NA	NA	NA	17.2
982	Subpop CML486	12	14.75	14.5	14.4286
983	Subpop CML486	14	15	14	13
984	Subpop CML486	15.3333	NA	NA	15
985	Subpop CML486	15	17.3333	NA	15.4667
986	Subpop CML486	NA	15	13.6	14.45
987	Subpop CML486	14	NA	14.5	12.9048
988	Subpop CML486	16	18	16	16.4167
989	Subpop CML486	16	14.5	14.6667	15
990	Subpop CML486	14.8	16	14.5	16
991	Subpop CML486	15.5	16.5	15.3333	NA
992	Subpop CML486	14.5	NA	14	14.5
993	Subpop CML486	15	16.8	NA	15.1429
994	Subpop CML486	14	15	13.5	NA
995	Subpop CML486	NA	NA	NA	NA
996	Subpop CML486	NA	14.8	15.5	12.5
997	Subpop CML486	15.5	15.6	13.5	16.4
998	Subpop CML486	13	NA	11	12.3333
999	Subpop CML486	13	16	14	12.8
1000	Subpop CML486	NA	15.2	14	14.6667
1001	Subpop CML486	NA	NA	NA	NA
1002	Subpop CML486	NA	16.6667	NA	16.75
1003	Subpop CML486	12	14.4	16	14.5
1004	Subpop CML486	NA	NA	16	15.25
1005	Subpop CML486	13.3333	13	13.3333	12
1006	Subpop CML486	NA	NA	16	16.9
1007	Subpop CML486	NA	NA	NA	13.5238
1008	Subpop CML486	NA	NA	NA	17.25
1009	Subpop CML486	NA	14	12	14.8857
1010	Subpop CML486	16.6667	15	17.3333	17.1667
1011	Subpop CML486	17	17.5	15.5	15
1012	Subpop CML486	NA	NA	16	16.2
1013	Subpop CML486	17.3333	18	15	15
1014	Subpop CML486	NA	17.5	16.6667	16.3929
1015	Subpop CML486	NA	16	14	13.75
1016	Subpop CML486	NA	NA	13	NA
1017	Subpop CML486	12.6667	15.5	13.6	14.6667
1018	Subpop CML486	NA	NA	NA	12.6667
1019	Subpop CML486	NA	15	NA	13.2667
1020	Subpop CML486	15.3333	NA	NA	15.3333
1021	Subpop CML486	16	15.5	14.5	14.6667
1022	Subpop CML486	NA	NA	15	NA
1023	Subpop CML486	NA	16	NA	14
1024	Subpop CML486	16.4	NA	15.5	14.7619
1025	Subpop CML486	NA	14	11.3333	13.45
1026	Subpop CML486	NA	NA	NA	NA
1027	Subpop CML486	NA	15	14.8	14.7381
1028	Subpop CML486	NA	NA	14	17
1029	Subpop CML486	13	14	12.8	13.6667
1030	Subpop CML486	NA	13	12	12
1031	Subpop CML486	14	14	12.4	13.25
1032	Subpop CML486	16.4	NA	14.4	14.8333
1033	Subpop CML486	NA	14.6667	14.5	14.25
1034	Subpop CML486	14	14.8	NA	14.7429
1035	Subpop CML486	NA	NA	13.5	NA
1036	Subpop CML486	NA	14	NA	13.5
1037	Subpop CML486	NA	13.5	14	NA
1038	Subpop CML486	NA	16	13.6	14.5
1039	Subpop CML486	NA	16	15	15.5
1040	Subpop CML486	NA	16	NA	NA
1041	Subpop CML486	16	14	NA	NA
1042	Subpop CML486	NA	12.6667	14	NA
1043	Subpop CML486	15	15.3333	NA	NA
1044	Subpop CML486	15.5	NA	NA	14.4643
1045	Subpop CML486	14	NA	NA	NA
1046	Subpop CML486	NA	14	17.2	16
1047	Subpop CML486	NA	NA	12	14
1048	Subpop CML486	NA	NA	11.3333	12
1049	Subpop CML486	NA	16.8	15.5	14.7
1050	Subpop CML486	NA	NA	12	NA
1051	Subpop CML486	NA	15	13	13
1052	Subpop CML486	NA	15	14	13.3333
1053	Subpop CML486	15	15.3333	13.5	11.3333
1054	Subpop CML486	NA	15	13.5	11.8333
1055	Subpop CML486	NA	15.2	14	10.3333
1056	Subpop CML486	NA	NA	NA	NA
1057	Subpop CML486	NA	15.6	NA	15
1058	Subpop CML486	NA	13.6	12.5	11.7667
1059	Subpop CML486	13	13.6	12.6667	12.5
1060	Subpop CML486	NA	17.3333	14.8	15.1667
1061	Subpop CML486	16	15.5	NA	16
1062	Subpop CML486	14	13	13	NA
1063	Subpop CML486	16	16.4	NA	14.4286
1064	Subpop CML486	13	17.2	15	13.5
1065	Subpop CML486	14.6667	16.6	NA	16.2
1066	Subpop CML486	16	15.6	NA	NA
1067	Subpop CML486	NA	NA	14	NA
1068	Subpop CML486	NA	14	18	16.25
1069	Subpop CML486	15.5	NA	10	13.5
1070	Subpop CML496	15	NA	14.6667	NA
1071	Subpop CML496	NA	NA	13	NA
1072	Subpop CML496	15	NA	15	NA
1073	Subpop CML496	NA	NA	NA	NA
1074	Subpop CML496	NA	NA	16	NA
1075	Subpop CML496	16	NA	NA	NA
1076	Subpop CML496	NA	NA	19	NA
1077	Subpop CML496	16	NA	17.2	NA
1078	Subpop CML496	NA	NA	16	NA
1079	Subpop CML496	NA	NA	14	NA
1080	Subpop CML496	17.5	NA	17.2	NA
1081	Subpop CML496	15.3333	NA	15.5	NA
1082	Subpop CML496	NA	NA	16.8	NA
1083	Subpop CML496	NA	NA	15.6	NA
1084	Subpop CML496	15	NA	13.2	NA
1085	Subpop CML496	16	NA	16	NA
1086	Subpop CML496	NA	NA	14.6667	NA
1087	Subpop CML496	NA	NA	NA	NA
1088	Subpop CML496	NA	NA	17.6	NA
1089	Subpop CML496	15.2	NA	15	NA
1090	Subpop CML496	14	NA	NA	NA
1091	Subpop CML496	NA	NA	17	NA
1092	Subpop CML496	16	NA	17.2	NA
1093	Subpop CML496	NA	NA	16.5	NA
1094	Subpop CML496	NA	NA	14	NA
1095	Subpop CML496	17	NA	18	NA
1096	Subpop CML496	NA	NA	NA	NA
1097	Subpop CML496	NA	NA	NA	NA
1098	Subpop CML496	16.5	NA	15.3333	NA
1099	Subpop CML496	NA	NA	12.6667	NA
1100	Subpop CML496	13	NA	14.6667	NA
1101	Subpop CML496	16.6667	NA	17.2	NA
1102	Subpop CML496	NA	NA	13	NA
1103	Subpop CML496	15	NA	17.6	NA
1104	Subpop CML496	15	NA	16.6667	NA
1105	Subpop CML496	14	NA	14	NA
1106	Subpop CML496	14.5	NA	16.4	NA
1107	Subpop CML496	NA	NA	16	NA
1108	Subpop CML496	NA	NA	15.3333	NA
1109	Subpop CML496	14.8	NA	14	NA
1110	Subpop CML496	NA	NA	17	NA
1111	Subpop CML496	14	NA	15	NA
1112	Subpop CML496	NA	NA	15.6	NA
1113	Subpop CML496	NA	NA	16.6667	NA
1114	Subpop CML496	NA	NA	13.6	NA
1115	Subpop CML496	16	NA	18.4	NA
1116	Subpop CML496	NA	NA	NA	NA
1117	Subpop CML496	18	NA	16.4	NA
1118	Subpop CML496	18	NA	18	NA
1119	Subpop CML496	NA	NA	NA	NA
1120	Subpop CML496	NA	NA	14.5	NA
1121	Subpop CML496	NA	NA	15.5	NA
1122	Subpop CML496	NA	NA	NA	NA
1123	Subpop CML496	NA	NA	14	NA
1124	Subpop CML496	15.3333	NA	17.2	NA
1125	Subpop CML496	NA	NA	13.3333	NA
1126	Subpop CML496	NA	NA	17	NA
1127	Subpop CML496	16.5	NA	16.8	NA
1128	Subpop CML496	NA	NA	16	NA
1129	Subpop CML496	NA	NA	16.4	NA
1130	Subpop CML496	NA	NA	13	NA
1131	Subpop CML496	NA	NA	16	NA
1132	Subpop CML496	NA	NA	15.3333	NA
1133	Subpop CML496	NA	NA	14.6667	NA
1134	Subpop CML496	17.3333	NA	16	NA
1135	Subpop CML496	NA	NA	14.4	NA
1136	Subpop CML496	NA	NA	16.3333	NA
1137	Subpop CML496	NA	NA	17	NA
1138	Subpop CML496	13	NA	NA	NA
1139	Subpop CML496	NA	NA	14.6667	NA
1140	Subpop CML496	15	NA	14	NA
1141	Subpop CML496	NA	NA	14	NA
1142	Subpop CML496	NA	NA	NA	NA
1143	Subpop CML496	17.3333	NA	16.4	NA
1144	Subpop CML496	13	NA	NA	NA
1145	Subpop CML496	14.6667	NA	15.6	NA
1146	Subpop CML496	16	NA	15.2	NA
1147	Subpop CML496	13	NA	13.3333	NA
1148	Subpop CML496	NA	NA	15	NA
1149	Subpop CML496	NA	NA	NA	NA
1150	Subpop DAN598	NA	NA	16	15.8333
1151	Subpop DAN598	17	17.6	19	16
1152	Subpop DAN598	NA	14	14	NA
1153	Subpop DAN598	NA	14.6667	16	14.75
1154	Subpop DAN598	NA	NA	16	15
1155	Subpop DAN598	NA	NA	14	NA
1156	Subpop DAN598	NA	NA	16	14.5
1157	Subpop DAN598	NA	16	14.8	14
1158	Subpop DAN598	15.6667	NA	NA	NA
1159	Subpop DAN598	NA	16	17	NA
1160	Subpop DAN598	NA	14	15	15
1161	Subpop DAN598	NA	17	17.5	16.3333
1162	Subpop DAN598	NA	15	14	13.8889
1163	Subpop DAN598	NA	NA	15.5	14.2
1164	Subpop DAN598	NA	NA	16	14.1667
1165	Subpop DAN598	14	14.6667	14.5	13.6667
1166	Subpop DAN598	15	16.6667	16.8	15.75
1167	Subpop DAN598	NA	18	16.5	15
1168	Subpop DAN598	NA	NA	NA	NA
1169	Subpop DAN598	14.75	16	15.6	14.7333
1170	Subpop DAN598	NA	NA	13	13.6667
1171	Subpop DAN598	NA	15.2	14.5	14.5
1172	Subpop DAN598	15	16	13.3333	14.9
1173	Subpop DAN598	NA	16	16	NA
1174	Subpop DAN598	17	17	15	15.25
1175	Subpop DAN598	NA	NA	15.2	13.6667
1176	Subpop DAN598	13.5	NA	14	15.8333
1177	Subpop DAN598	NA	16.5	17.6	16.6429
1178	Subpop DAN598	NA	16	15.5	15.3333
1179	Subpop DAN598	17.3333	18	17	17
1180	Subpop DAN598	NA	NA	14.2	14
1181	Subpop DAN598	NA	14.6667	NA	14
1182	Subpop DAN598	NA	16	18	16.3333
1183	Subpop DAN598	NA	18	16.5	16.1667
1184	Subpop DAN598	15.3333	15	16	14
1185	Subpop DAN598	NA	16	15	15.4286
1186	Subpop DAN598	NA	16	15	14.5714
1187	Subpop DAN598	14	15	NA	14.4167
1188	Subpop DAN598	NA	15.2	15.2	13.8571
1189	Subpop DAN598	16.5	16	15.5	14.75
1190	Subpop DAN598	NA	NA	NA	NA
1191	Subpop DAN598	NA	NA	NA	NA
1192	Subpop DAN598	NA	NA	15.5	15.15
1193	Subpop DAN598	17.6667	16	17.5	16.3667
1194	Subpop DAN598	15	14	15	15.2
1195	Subpop DAN598	16.5	15.2	NA	15.0714
1196	Subpop DAN598	15.5	15.5	16	15.75
1197	Subpop DAN598	NA	15	15	13.9
1198	Subpop DAN598	NA	NA	NA	NA
1199	Subpop DAN598	16.5	16.4	18	16.4464
1200	Subpop DAN598	NA	NA	15	15
1201	Subpop DAN598	NA	17.6	16.4	15.25
1202	Subpop DAN598	NA	14	14	12.6667
1203	Subpop DAN598	17	17.6	17.5	13.8667
1204	Subpop DAN598	NA	NA	NA	15.3333
1205	Subpop DAN598	NA	17	NA	NA
1206	Subpop DAN598	NA	15.3333	15	14.3333
1207	Subpop DAN598	NA	14	15.2	15
1208	Subpop DAN598	NA	14.8	16.5	15
1209	Subpop DAN598	14	16	15	15
1210	Subpop DAN598	19	15.5	17.2	17.1905
1211	Subpop DAN598	15.3333	18	16	NA
1212	Subpop DAN598	16.25	16	16.5	15.2381
1213	Subpop DAN598	16.3333	15.6	17.2	14.6667
1214	Subpop DAN598	14.75	13.5	14	13.3333
1215	Subpop DAN598	NA	13	NA	NA
1216	Subpop DAN598	16.3333	15	16.8	14.5
1217	Subpop DAN598	16	NA	NA	NA
1218	Subpop DAN598	NA	15	15	14.5
1219	Subpop DAN598	NA	13	NA	NA
1220	Subpop DAN598	16.4	16	15.2	15.4167
1221	Subpop DAN598	14.5	NA	15	13.875
1222	Subpop DAN598	NA	16.6667	16	13.5556
1223	Subpop DAN598	14.5	15.5	NA	14.2857
1224	Subpop DAN598	NA	NA	14	NA
1225	Subpop DAN598	NA	NA	NA	NA
1226	Subpop DAN598	NA	16	17.2	15.6
1227	Subpop DAN598	NA	NA	16	16.6286
1228	Subpop DAN598	NA	15.5	16.8	15.2083
1229	Subpop K22	NA	17	15.5	13.85
1230	Subpop K22	NA	17	16.4	14.9167
1231	Subpop K22	NA	16	15.6	14.9333
1232	Subpop K22	15	16	15.3333	14.9524
1233	Subpop K22	NA	15	13	15
1234	Subpop K22	NA	16	16.6667	18
1235	Subpop K22	17.3333	16.4	15.2	14.75
1236	Subpop K22	14.6667	15	13	15.0667
1237	Subpop K22	NA	18	17	16.05
1238	Subpop K22	NA	15.5	15	13.3333
1239	Subpop K22	NA	14	NA	13.4
1240	Subpop K22	NA	NA	16	15.0667
1241	Subpop K22	15.6	15.2	15	14.5714
1242	Subpop K22	NA	NA	15	NA
1243	Subpop K22	NA	14	NA	NA
1244	Subpop K22	NA	NA	NA	NA
1245	Subpop K22	NA	15	14	14
1246	Subpop K22	16	NA	13.5	14.3333
1247	Subpop K22	16	NA	11.6	13.25
1248	Subpop K22	NA	15.5	16	16.3333
1249	Subpop K22	NA	NA	17	16.5
1250	Subpop K22	NA	NA	NA	NA
1251	Subpop K22	NA	16	16	15.8
1252	Subpop K22	18	18	17.3333	15.3333
1253	Subpop K22	16	17	15.2	15.25
1254	Subpop K22	NA	NA	14	14.4286
1255	Subpop K22	16.4	17.6	18.5	16.1667
1256	Subpop K22	16	18.8	18.6667	15.8333
1257	Subpop K22	NA	NA	NA	NA
1258	Subpop K22	NA	17.2	16.6667	15.8857
1259	Subpop K22	17	18.6667	17.5	17.3929
1260	Subpop K22	NA	18.6667	17.3333	15.8889
1261	Subpop K22	NA	16	16	15.2778
1262	Subpop K22	NA	NA	14	14.4167
1263	Subpop K22	NA	NA	15.3333	15
1264	Subpop K22	NA	15.6	17	NA
1265	Subpop K22	16	16	16.4	14.6667
1266	Subpop K22	14	NA	12.6667	14.5
1267	Subpop K22	12	13	14.4	14.5
1268	Subpop K22	NA	NA	NA	NA
1269	Subpop K22	16	14.8	14	12.6905
1270	Subpop K22	NA	13.6	NA	13.5
1271	Subpop K22	12	NA	15.3333	14.5
1272	Subpop K22	11	14.8	15	14.6667
1273	Subpop K22	13.6	16	13.3333	13.8333
1274	Subpop K22	NA	15.2	14.6667	14.0571
1275	Subpop K22	NA	NA	15	NA
1276	Subpop K22	NA	15.2	13.3333	13.6333
1277	Subpop K22	NA	13.6	15.3333	14.0833
1278	Subpop K22	13.3333	16.6667	14.75	15.3333
1279	Subpop K22	NA	NA	NA	NA
1280	Subpop K22	12.6667	13	NA	NA
1281	Subpop K22	NA	15	16	NA
1282	Subpop K22	17.2	15.2	13.6	13.75
1283	Subpop K22	NA	NA	16	13.6
1284	Subpop K22	13	13.2	15	12.8333
1285	Subpop K22	NA	13.2	NA	NA
1286	Subpop K22	NA	16	NA	NA
1287	Subpop K22	NA	16.6667	16.6667	13.5
1288	Subpop K22	NA	NA	14.8	NA
1289	Subpop K22	18	16	NA	14.8
1290	Subpop K22	15.3333	16.8	NA	14.1667
1291	Subpop K22	NA	16	16.6667	16.5
1292	Subpop K22	14.6667	NA	16	14.8333
1293	Subpop K22	NA	15.3333	NA	16.3333
1294	Subpop K22	NA	15.2	14.5	14.15
1295	Subpop K22	17	15.2	15	14.8667
1296	Subpop K22	NA	14.8	14	13.1667
1297	Subpop K22	NA	NA	17	15.2667
1298	Subpop K22	NA	15.6	16.6667	15.0833
1299	Subpop K22	NA	NA	16.4	15.4333
1300	Subpop K22	NA	19	NA	16.25
1301	Subpop K22	NA	12	NA	NA
1302	Subpop K22	16.6667	16.6667	16.4	15
1303	Subpop K22	NA	NA	17	13.75
1304	Subpop K22	NA	NA	NA	NA
1305	Subpop K22	NA	18	18.8	15.9762
1306	Subpop K22	15	16.4	NA	16.0333
1307	Subpop K22	NA	18	17	14
1308	Subpop K22	NA	16.4	16.8	15.5
1309	Subpop K22	16	16	14.4	13.8
1310	Subpop K22	15	16	14.4	14.7556
1311	Subpop K22	15	14.6667	15	14
1312	Subpop K22	16	14	15.3333	14
1313	Subpop K22	16	13.3333	15	14.15
1314	Subpop K22	15	15.6	15	15.8571
1315	Subpop K22	15	16	16	15.6071
1316	Subpop K22	15	14	15	15.4167
1317	Subpop K22	15.3333	16.4	NA	14.2667
1318	Subpop K22	NA	NA	15	13.2917
1319	Subpop K22	NA	17	NA	NA
1320	Subpop K22	NA	16.4	17.2	15.5
1321	Subpop K22	NA	14	16	14.8333
1322	Subpop K22	14.5	NA	NA	NA
1323	Subpop K22	NA	NA	16.6667	15.5833
1324	Subpop K22	14	NA	13.3333	11.5
1325	Subpop K22	NA	12	NA	NA
1326	Subpop K22	12	16	NA	17.3333
1327	Subpop K22	13	16.4	15.6	14.75
1328	Subpop K22	NA	13	15.5	14.5333
1329	Subpop K22	NA	NA	15.2	15.25
1330	Subpop K22	NA	14	NA	15.2
1331	Subpop K22	14	NA	16.6667	14.4762
1332	Subpop K22	14	15.3333	14.6667	14.8333
1333	Subpop K22	NA	13.3333	NA	14.6964
1334	Subpop K22	14	14	15	11
1335	Subpop K22	14	13.6	NA	13.6667
1336	Subpop K22	16	16	16	13.5
1337	Subpop K22	13.3333	14.6667	15.6	12.8
1338	Subpop K22	NA	16	NA	15.6
1339	Subpop K22	NA	16	NA	13.6667
1340	Subpop K22	14	16	NA	14.2
1341	Subpop K22	15.5	17.3333	16	15.0667
1342	Subpop K22	NA	18	NA	16.3333
1343	Subpop K22	15	NA	NA	NA
1344	Subpop K22	16	16.8	NA	15.7
1345	Subpop K22	16	14	NA	NA
1346	Subpop P178	17.2	16.4	16.5	16.8571
1347	Subpop P178	14.5	16.4	16.4	16.5
1348	Subpop P178	NA	16.4	17.2	14.9583
1349	Subpop P178	NA	17.6	15.6	15.6
1350	Subpop P178	NA	13	NA	NA
1351	Subpop P178	NA	14	14.2	15.5
1352	Subpop P178	15.3333	15.6	14.6	16.5
1353	Subpop P178	15	18	NA	16.4667
1354	Subpop P178	NA	12	14.6667	15
1355	Subpop P178	NA	16	NA	15.5
1356	Subpop P178	NA	16.4	NA	NA
1357	Subpop P178	14.3333	17.2	NA	NA
1358	Subpop P178	18	17.3333	14.5	NA
1359	Subpop P178	NA	15	NA	NA
1360	Subpop P178	NA	16.4	16.75	16.75
1361	Subpop P178	NA	NA	13.75	16.4
1362	Subpop P178	13.6667	15	14	16.5
1363	Subpop P178	16.6667	16	15	15.6667
1364	Subpop P178	NA	16	NA	NA
1365	Subpop P178	NA	NA	12.5	14
1366	Subpop P178	14	NA	NA	15.6667
1367	Subpop P178	16.3333	18.8	16.75	16.3333
1368	Subpop P178	NA	17.2	17	NA
1369	Subpop P178	NA	16.8	NA	16.8
1370	Subpop P178	NA	16	13.5	15.5
1371	Subpop P178	15	16	16	16.3333
1372	Subpop P178	15.3333	16	13.5	NA
1373	Subpop P178	NA	15	14.3333	15
1374	Subpop P178	NA	NA	NA	NA
1375	Subpop P178	13.6	13.5	NA	13.8333
1376	Subpop P178	NA	16	NA	14.6667
1377	Subpop P178	NA	16.4	NA	15.5833
1378	Subpop P178	NA	14.4	13.3333	14.6667
1379	Subpop P178	15.25	17	15.6667	14
1380	Subpop P178	15.3333	16.5	15	15.35
1381	Subpop P178	14	15.6	16	14.2571
1382	Subpop P178	15.8	18.8	18.25	15.375
1383	Subpop P178	15.3333	17.2	NA	16.5833
1384	Subpop P178	13.6667	NA	14.6	14
1385	Subpop P178	NA	18	NA	14.8571
1386	Subpop P178	18	16	14.6	17.4167
1387	Subpop P178	NA	16.4	13.6667	12.5333
1388	Subpop P178	NA	15.6	13.5	NA
1389	Subpop P178	NA	14	13.3333	13.125
1390	Subpop P178	14	16	13.75	13.6905
1391	Subpop P178	NA	16.4	15.2	13.5
1392	Subpop P178	NA	14	11.8	13.5
1393	Subpop P178	15.25	NA	NA	NA
1394	Subpop P178	NA	16	NA	13.6667
1395	Subpop P178	15.3333	16.4	17.4	12.7667
1396	Subpop P178	NA	17.2	17.3333	14.875
1397	Subpop P178	15	14.8	NA	14.9429
1398	Subpop P178	15.3333	14.6667	15	14.8571
1399	Subpop P178	15	14	15.6667	14.3333
1400	Subpop P178	NA	15.5	16	15.1143
1401	Subpop P178	13	15.3333	14	14.1667
1402	Subpop P178	NA	15.6	14.75	15.0571
1403	Subpop P178	15.3333	16.4	NA	15
1404	Subpop P178	NA	NA	15.6667	14
1405	Subpop P178	NA	16	16.75	13.3333
1406	Subpop P178	16	15.6	15	14.6
1407	Subpop P178	NA	NA	11	10
1408	Subpop P178	NA	NA	NA	NA
1409	Subpop P178	NA	17.6	16	15.5
1410	Subpop P178	NA	14.6667	NA	NA
1411	Subpop P178	17	16.6667	17.5	NA
1412	Subpop P178	NA	15.6	15.8	14.5
1413	Subpop P178	16	15.6	14.5	14.5
1414	Subpop P178	NA	13.3333	13.5	10
1415	Subpop P178	NA	17.2	16.6	15.25
1416	Subpop P178	NA	14.6667	15	14
1417	Subpop P178	16.4	15.2	15.8	15.1667
1418	Subpop P178	15.3333	16	NA	15.9
1419	Subpop P178	16	15.6	15.2	14.75
1420	Subpop P178	NA	15.2	13	13.6667
1421	Subpop P178	NA	14.6667	NA	13.6
1422	Subpop P178	NA	15.6	16.25	13.6667
1423	Subpop P178	16	16	16.6667	14.6667
1424	Subpop P178	NA	14.8	13	NA
1425	Subpop P178	NA	16.4	13.8	15
1426	Subpop P178	NA	16.4	15.6667	14.3333
1427	Subpop P178	NA	NA	NA	NA
1428	Subpop P178	15	NA	15.2	14.75
1429	Subpop P178	16	18	16.6667	17.1905
1430	Subpop P178	13	13	14	14.2
1431	Subpop P178	15	14.8	14	11.5
1432	Subpop P178	NA	16.4	16.8	15.9762
1433	Subpop P178	15.3333	16.5	15.75	15.2143
1434	Subpop P178	17.3333	17	16.4	14.4444
1435	Subpop P178	NA	NA	NA	NA
1436	Subpop P178	NA	NA	13	13
1437	Subpop P178	NA	NA	14	14.5333
1438	Subpop P178	16	15.6	15.2	14.75
1439	Subpop P178	NA	16	13.5	12.4
1440	Subpop P178	17.3333	NA	NA	NA
1441	Subpop P178	12.6667	14.6667	16	15.8
1442	Subpop P178	13	14.6667	14	12.6667
1443	Subpop P178	13.6667	15.6	15	14.4
1444	Subpop P178	NA	12.6667	14.4	15.5
1445	Subpop P178	16.5	17	NA	NA
1446	Subpop P178	16	17.2	15.5	15.3333
1447	Subpop P178	17.75	15	16.6667	15.3333
1448	Subpop P178	15	16	16	16.6667
1449	Subpop P178	NA	NA	NA	NA
1450	Subpop P178	NA	18.6667	NA	15.25
1451	Subpop P178	NA	16	16.6667	15.25
1452	Subpop P178	NA	14.8	13.5	14.7857
1453	Subpop P178	NA	16.4	16.5	14.1667
1454	Subpop TY1	12.4	12	13.25	12.8333
1455	Subpop TY1	NA	NA	14	13.3333
1456	Subpop TY1	NA	14.6667	NA	NA
1457	Subpop TY1	13.3333	16	15	13
1458	Subpop TY1	NA	NA	NA	NA
1459	Subpop TY1	15.6	15.6	NA	14.3333
1460	Subpop TY1	NA	14.4	14.4	11.2
1461	Subpop TY1	16	NA	NA	NA
1462	Subpop TY1	NA	NA	NA	NA
1463	Subpop TY1	15.4	NA	NA	15.1667
1464	Subpop TY1	12.5	13	11.4	12
1465	Subpop TY1	14.5	15.2	15.6	15
1466	Subpop TY1	13	NA	NA	12.5
1467	Subpop TY1	13	13.5	NA	12
1468	Subpop TY1	NA	13.5	NA	14.6667
1469	Subpop TY1	NA	NA	13	14
1470	Subpop TY1	12	12.4	12.6667	12.8333
1471	Subpop TY1	13	14.4	NA	13.6667
1472	Subpop TY1	NA	12.6667	14	13.6667
1473	Subpop TY1	NA	14	15.6	14
1474	Subpop TY1	NA	NA	NA	NA
1475	Subpop TY1	15	15.6	14.6	13.5
1476	Subpop TY1	13	13	12.5	13.25
1477	Subpop TY1	12.6667	14	14	13.3
1478	Subpop TY1	14.3333	15	14.8	13
1479	Subpop TY1	14.6667	16	16.3333	14.6
1480	Subpop TY1	NA	NA	NA	17
1481	Subpop TY1	15.5	14.6667	NA	14
1482	Subpop TY1	15.3333	NA	16.2	15
1483	Subpop TY1	13.6667	14.4	12.4	13.3667
1484	Subpop TY1	14	15.6	12.6667	13.3333
1485	Subpop TY1	NA	NA	NA	NA
1486	Subpop TY1	14.5	NA	NA	NA
1487	Subpop TY1	11.3333	NA	12.4	13.3333
1488	Subpop TY1	14	16	14.4	12.8
1489	Subpop TY1	14.5	16.4	NA	12
1490	Subpop TY1	NA	14	14	15.5
1491	Subpop TY1	12	15.6	NA	NA
1492	Subpop TY1	14	14	10.6667	11.9
1493	Subpop TY1	16	NA	18	14.8
1494	Subpop TY1	14.6667	14	14.4	15.0667
1495	Subpop TY1	NA	NA	12	12.1667
1496	Subpop TY1	16	18	18	18.1905
1497	Subpop TY1	18	16.6667	NA	15.5238
1498	Subpop TY1	NA	14.4	14	12
1499	Subpop TY1	13	13.6	12.8	NA
1500	Subpop TY1	NA	NA	15.5	NA
1501	Subpop TY1	NA	14	NA	NA
1502	Subpop TY1	13	14	NA	12.8667
1503	Subpop TY1	NA	14	13	14.3333
1504	Subpop TY1	16.2	14.4	16	13.3333
1505	Subpop TY1	NA	NA	NA	NA
1506	Subpop TY1	13.5	13.2	14	13.4167
1507	Subpop TY1	NA	13	NA	NA
1508	Subpop TY1	14	15.3333	NA	14.25
1509	Subpop TY1	14.6667	12.8	16.25	13.8
1510	Subpop TY1	16	15.6	15.8	15.7619
1511	Subpop TY1	NA	15.5	NA	NA
1512	Subpop TY1	15	14.6667	12.3333	NA
1513	Subpop TY1	NA	16.5	16.25	16.5
1514	Subpop TY1	12	11.3333	NA	14.5
1515	Subpop TY1	14.3333	13.3333	13	12.5
1516	Subpop TY1	12.6667	NA	12	NA
1517	Subpop TY1	15	13.5	12.4	14
1518	Subpop TY1	15	NA	NA	13.3333
1519	Subpop TY1	13.6	13.6	NA	14.25
1520	Subpop TY1	NA	15.5	14	14.3333
1521	Subpop TY1	15	16.8	NA	14.8
1522	Subpop TY1	15.3333	12	14	15
1523	Subpop TY1	13.3333	14.8	11.5	NA
1524	Subpop TY1	13.3333	NA	NA	NA
1525	Subpop TY1	NA	12	12.2	9
1526	Subpop TY1	NA	16	15.3333	14.5
1527	Subpop TY1	14.8	NA	14	15.3333
1528	Subpop TY1	NA	NA	NA	NA
1529	Subpop TY1	14	14.5	NA	NA
1530	Subpop TY1	14	15.2	14	12
1531	Subpop TY1	13	16	13	14
1532	Subpop TY1	NA	13	NA	NA
1533	Subpop TY1	15	NA	14.6667	16
1534	Subpop TY1	12	14.4	11.5	13.4
1535	Subpop TY1	14	14.6667	13.3333	14.6667
1536	Subpop TY1	16.5	15.6	NA	NA
1537	Subpop TY1	NA	17.6	17.2	15.8333
1538	Subpop TY1	14	NA	NA	14
1539	Subpop TY1	15.5	16.5	14.8	15.65
1540	Subpop TY1	15.6	NA	13	13.3333
1541	Subpop TY1	12	NA	11.5	11.5
1542	Subpop TY1	NA	14.5	NA	NA
1543	Subpop TY1	12	15.6	12	NA
1544	Subpop TY1	NA	NA	NA	NA
1545	Subpop TY1	16	16.4	17.6	15
1546	Subpop TY1	15	13.3333	NA	14.6
1547	Subpop TY1	14	14	15.5	15.1667
1548	Subpop TY1	NA	NA	NA	NA
1549	Subpop TY1	16.8	14.4	15.2	NA
1550	Subpop TY1	NA	NA	NA	NA
1551	Subpop TY1	15	16.5	NA	14.1429
1552	Subpop TY1	NA	15.6	NA	NA
1553	Subpop TY1	14	NA	NA	14
1554	Subpop TY1	13.6	14	13.3333	14.5
1555	Subpop TY1	16	18	17	15.6667
1556	Subpop TY1	NA	15.5	NA	14
1557	Subpop TY1	14.4	NA	NA	14.6667
1558	Subpop TY1	14	15.5	NA	14.3333
1559	Subpop TY1	15	13.5	NA	13
1560	Subpop TY1	NA	16.4	14.6667	14
1561	Subpop TY1	NA	15	15.2	13.7143
1562	Subpop TY1	NA	NA	18	16.25
1563	Subpop TY1	12	NA	12	10.5
1564	Subpop TY1	14	13.5	13.3333	13
1565	Subpop TY1	NA	NA	13	NA
1566	Subpop TY1	NA	NA	14	NA
1567	Subpop TY1	14	15.5	14	NA
1568	Subpop TY1	15.5	16	15.3333	14.55
1569	Subpop TY1	NA	12.8	14	13
1570	Subpop TY1	NA	13	NA	NA
1571	Subpop TY1	13	12.5	12.6667	12.6667
1572	Subpop TY1	14	14	13	NA
1573	Subpop TY1	NA	15.5	NA	NA
1574	Subpop TY1	15.2	12.8	13	13.6667
1575	Subpop TY1	15	14	14	14.6667
1576	Subpop TY1	NA	12	NA	13
1577	Subpop TY1	14	NA	NA	NA
1578	Subpop TY1	13	14	NA	NA
1579	Subpop TY1	14	15	14.4	14.5333
1580	Subpop TY1	15	16.5	NA	15.6667
1581	Subpop TY1	14.5	NA	16.6667	14.5
1582	Subpop TY1	13	16	NA	17
1583	Subpop TY1	14	NA	18.6667	16.75
1584	Subpop TY1	NA	18	15	15
1585	Subpop TY1	15.5	NA	16	14.9167
1586	Subpop TY1	NA	14	17	15.5
1587	Subpop TY1	12	11.6	12	11.5
1588	Subpop TY1	15	NA	NA	NA
1589	Subpop TY1	NA	14	14.4	14.0833
1590	Subpop TY1	NA	11.3333	NA	NA
1591	Subpop TY1	NA	13	NA	NA
1592	Subpop TY1	NA	14.6667	14.4	15.6
1593	Subpop TY1	13	12.6667	13.3333	13.4
1594	Subpop TY1	10.6667	12	12	12.3333
1595	Subpop TY1	14	14	13.3333	13.6667
1596	Subpop TY1	NA	12.6667	NA	NA
1597	Subpop TY1	NA	NA	NA	NA
1598	Subpop TY1	15.3333	16	16.4	15.1667
1599	Subpop TY1	NA	13.6	13.6	13.0857
1600	Subpop TY1	14	15	14	13.6667
1601	Subpop TY1	NA	14	NA	15.9333
1602	Subpop TY1	NA	15.6	15	10
1603	Subpop TY1	NA	NA	NA	NA
1604	Subpop TY1	12	NA	13.5	12
1605	Subpop TY1	12	NA	NA	NA
1606	Subpop TY1	NA	14.6667	NA	NA
1607	Subpop TY1	17	16.8	17.3333	16.1667
1608	Subpop TY1	NA	15.3333	15.6	15.5
1609	Subpop TY1	15	18	NA	NA
1610	Subpop TY1	15	NA	18	NA
1611	Subpop TY1	NA	NA	NA	NA
1612	Subpop TY1	14	NA	14	13
1613	Subpop TY1	NA	15.2	15.3333	14.3333
1614	Subpop TY1	13.2	16	15	14.0833
1615	Subpop TY1	NA	14	14.6667	14.6667
1616	Subpop TY1	NA	14	15.2	14.1667
1617	Subpop TY1	NA	NA	12	13

## Sheet: Table S3
Table S3. Detailed information about HNAU-NAM1
Subpopulation	Accession	Pedigreea	Origina	Subpopulations in Yang's et al studya	Cross	Population size	Range of KRN (mean ± SDb )
Subpop CIMBL29	CIMBL29	((CML481 × CML454)-B-8-1-2-B-B)-B	CIMMYT	TST	CIMBL29/GEMS41	179	11.0~19.0 (14.9±1.5)
Subpop CIMBL83	CIMBL83	(DRPYC9-F13-2-1-1-1-B)-B	CIMMYT	TST	CIMBL83/GEMS41	209	12.0~19.0 (14.9±1.4)
Subpop CML304	CML304	SINTAMTSR-76-1-2-3-2-BB-F	CIMMYT	TST	CML304/GEMS41	147	10.7~18.0 (13.9±1.4)
Subpop CML360	CML360	SA4C2F(21/26)-1-2-2-2-B	CIMMYT	TST	CML360/GEMS41	47	12.0~17.3 (14.8±1.2)
Subpop CML454	CML454	CAPITANMIRANDA8627-20-1-2-B*15	CIMMYT	TST	CML454/GEMS41	171	9.0~18.0 (14.2±1.4)
Subpop CML470	CML470	P31C4S5B-39-##-1-BB	CIMMYT	TST	CML470/GEMS41	133	11.3~17.3 (14.0±1.3)
Subpop CML486	CML486	P45C8-76-1-2-1-2-BBBB	CIMMYT	TST	CML486/GEMS41	183	12.0~17.5 (14.7±1.3)
Subpop CML496	CML496	P36C9F90-B-5-B*7	CIMMYT	TST	CML496/GEMS41	80	12.3~19.0 (15.3±1.5)
Subpop DAN598	DAN598	(Dan340×Danhuang11)×(Danhuang02×Dan599)	China	NSS	DAN598/GEMS41	79	13.0~17.4 (15.5±1.1)
Subpop K22	K22	K11×Ye478	China	NSS	K22/GEMS41	117	12.0~19.0 (15.4±1.4)
Subpop P178	P178	American Hybrid P78599	China	NSS	P178/GEMS41	108	11.0~18.7 (15.4±1.3)
Subpop TY1	TY1	TY30331-2-4-2-1-3-2	China	MIX	TY1/GEMS41	164	11.3~18.2 (14.3±1.4)
-	GEMS41	PE001n16F2S2-521	USA	NSS	-	-	-
aInformation is from Yang's et al paper: Xiaohong Yang, Shibin Gao, Shutu Xu, Zuxin Zhang, Boddupalli M. Prasanna, Lin Li, et al. (2011) Characterization of a global germplasm collection and its potential utilization for analysis of complex quantitative traits in maize for analysis of complex quantitative traits in maize. Molecular Breeding.
bSD stands for standard deviation.

## Sheet: Table S4
Table S4. Genetic map information for HNAU-NAM1 consisting of 12 RIL famliles
NAM popualtion	Qualified SNPs in genetic map											Genetic distance (cM)	G/Pa
	Chr01	Chr02	Chr03	Chr04	Chr05	Chr06	Chr07	Chr08	Chr09	Chr10	Total
Subpop CIMBL29	262	163	291	314	389	158	176	243	124	160	2280	2093	0.996667
Subpop CIMBL83	536	321	369	388	459	270	325	393	158	281	3500	1382	0.658095
Subpop CML304	500	315	394	395	467	229	315	396	172	250	3433	1224	0.582857
Subpop CML360	445	196	328	399	394	218	294	366	147	260	3047	993	0.472857
Subpop CML454	514	335	369	385	443	226	315	400	185	293	3465	1291	0.614762
Subpop CML470	515	312	437	329	430	230	280	397	165	270	3365	1196	0.569524
Subpop CML486	485	269	408	395	426	252	273	350	201	277	3336	1215	0.578571
Subpop CML496	403	305	369	380	438	251	310	353	203	287	3299	1470	0.7
Subpop DAN598	496	362	400	365	407	252	299	363	174	286	3404	1362	0.648571
Subpop K22	511	323	424	190	402	303	345	267	219	254	3238	1248	0.594286
Subpop P178	592	275	512	416	397	258	193	376	182	181	3382	1408	0.670476
Subpop TY1	154	42	65	68	94	68	24	68	71	69	723	1270	0.604762
a G/P stands for the ratio of genetic distance to physical distance.

## Sheet: Table S5
Table S5. JLM results for KRN in HNAU-NAM1
Environment	Chr	QTL Position(cM)	LOD peak (B73_v4) (Mb)	1.5-LOD Support interval (B73_v4) (Mb)a	Peak LODb	PVE (%)c
BLUP	1	15.0495	10.3	9.1-15.2	8.9458	9.1
	1	35.0495	24.9	22.7-25.9	10.2684	13.6
	1	93.0495	119.5	99.1-159.1	14.2801	9.8
	1	125	212.2	198.0-214.0	16.2664	13.1
	1	200	292	282.9-298.5	25	18.3
	1	210	299.3	295.8-303.1	21.4	15.8
	4	82.7143	181.8	181.2-185.4	9.0383	9.5
	4	105.714	203.2	196.5-214.5	15.2548	11
	4	129.714	242.3	238.5-243.4	12.7095	9.5
	9	45.6452	107.6	101.7-110.2	16.6696	13.5
	10	7.2418	4.2	2.2-8.8	8.5871	9.9
Changge2020	1	195	287	282.3-298.2	11.9907	8.2
	1	210	299.3	295.8-303.1	8.8	6.2
	2	10.041	4.9	2.8-7.1	9.3704	7.4
	2	25.041	13.6	9.7-18.0	8.9155	8.8
	4	100.714	196.5	191.5-213.8	11.1245	8
	4	130.7	242.7	238.5-243.4	10.6	7.7
	5	142.9	215.4	212.6-217.3	9.7852	7.9
Sanya2020	1	126.049	212.2	206.4-214.0	13.0724	7.8
	1	195	287	282.9-292.0	16.9944	14
	1	210	299.3	295.8-303.1	15.9	8
	2	10.041	4.9	2.8-7.1	20.3444	8.3
	2	20.041	10.5	7.0-13.6	12.1812	5.8
	4	95.7143	191	187-213.8	10.7389	8
	6	17.4092	77.5	23.5-87.8	9.4379	5
	9	45.6452	107.6	101.7-111.8	14.5614	11.7
	9	70.6452	138.5	133.2-142.7	8.7191	5.6
Sanya2021	1	92.0495	101.5	96.0-159.1	11.5809	8.8
	1	124.049	212.2	198.0-214.0	12.5481	8.6
	1	155.049	248.5	242.8-252.8	11.6962	11.5
	1	200	292	286.2-298.2	16.4863	10
	1	210	299.3	295.8-303.1	10.2	7.3
	2	10.041	4.9	2.8-7.1	18.7689	11.5
	2	20.041	10.5	7.0-13.6	13.2078	10
	2	66	57.9	45.6-69.0	9.9552	7.5
	4	103.7	200.6	195.2-207.5	11.1957	7
	4	130.714	242.7	240.6-243.6	9.3911	4.4
	8	31.6251	20.4	17.9-23.4	9.5425	4.8
	9	43.6	105	97.6-110.2	10.5281	5.1
Beijing2021	1	125.049	212.2	204.8-214.6	12.8663	11.5
	1	154.049	248.5	242.9-252.8	16.5493	7.5
	1	200	292	286.2-298.2	27.6323	14.9
	1	210	299.3	295.8-303.1	22.1	10.9
	2	25.041	13.6	9.7-18.0	10.1798	10.4
	4	105.714	203.2	199.8-214.4	10.9897	5.6
	4	130.714	242.7	240.7-243.7	10.552	6.7
	9	45.6452	107.6	97.6-110.2	9.1364	4.8
a1.5-LOD Support interval (B73_v4) (Mb) is based on B73 v4 reference genome.
bLOD means logarithm of odds.
cPVE (%) indicates the percentage of phenotypic variation explained by QTL.

## Sheet: Table S6
Table S6. SLM results for KRN in the 12 RIL families
Environment	Subpopualtion	Chr	Peak position (cM)	LODa	PVE (%)b	Additive effectc	1.5-LOD Support interval (B73_v4) (Mb)d
BLUP	Subpop CIMBL29	1	158.235	4.42565	11.3173	-1.26618	167.3-183.6
	Subpop CML304	1	182.861	6.23997	14.8584	1.12915	291.7-296.6
	Subpop CML454	1	111.131	5.90758	9.1165	-0.81561	175.2-191.8
	Subpop CML470	1	116.933	3.72649	5.15779	-0.778414	202.1-206.9
	Subpop K22	1	67.4199	5.92761	12.7104	1.439	51.5-62.5
	Subpop P178	1	100.213	6.31094	14.898	-1.4517	83.7-90.5
	Subpop TY1	1	95.9573	5.3555	12.712	-0.908051	161.6-177.6
	Subpop CIMBL83	2	85.0093	7.06566	15.131	1.01479	112.7-157.8
	Subpop CML496	2	145.545	6.36607	17.659	-1.62069	218.3-228.5
	Subpop K22	2	10.2829	4.59285	7.30236	0.842965	3.8-7.1
	Subpop CML360	3	53.0493	4.00642	10.7232	-1.04602	48.8-68.2
	Subpop CML470	3	83.7577	5.66796	10.8211	0.728421	187.7-199.4
	Subpop DAN598	3	112.965	3.18999	8.44118	0.731592	207.9-215.7
	Subpop CIMBL29	4	208.117	5.67095	9.27678	-0.925794	196.7-218.6
	Subpop CIMBL83	4	111.191	5.49326	13.6473	-0.943819	209.5-231.2
	Subpop CML304	4	117.017	6.05311	15.772	-0.821466	239.2-243.4
	Subpop CML360	4	71.4243	3.79943	39.0732	-1.43316	190.1-196.7
	Subpop CML454	4	105.779	8.21255	20.5207	-0.890288	201.3-205.9
	Subpop TY1	4	104.016	5.21791	13.725	-0.758228	195.2-238.5
	Subpop CML486	5	117.776	3.91106	4.36267	0.454984	214.1-219.8
	Subpop CML496	5	36.5695	3.11561	12.7924	0.809617	14.8-21
	Subpop K22	5	103.928	8.65607	16.4549	1.18408	175.1-179
	Subpop CML304	6	0.331545	3.43452	4.99662	-0.685706	2.3-35.6
	Subpop CML486	6	70.5594	3.64529	7.45337	-0.621029	154.6-160.6
	Subpop CML496	6	56.9883	3.40238	12.667	-0.801147	120.8-137
	Subpop CML304	7	56.9884	5.41705	9.3627	-0.729705	136.7-145.5
	Subpop K22	8	26.3724	3.35303	8.20482	0.786304	23.4-90.9
	Subpop CIMBL83	9	29.6239	4.82258	5.32397	-0.582414	101.7-116.8
	Subpop CML470	9	62.2803	3.33339	4.86794	-0.557717	122.7-137.2
	Subpop P178	9	37.4323	6.49358	18.7534	-1.21817	107.1-111.8
	Subpop TY1	10	2.75487	3.13498	5.01946	-0.674958	2.8-10.2
Changge2020	Subpop CML360	1	4.62323	7.76028	31.0396	-3.5	3.7-16
	Subpop CML360	1	54.7153	4.07692	10.315	1.96396	56.1-73
	Subpop CML360	2	10.905	5.97762	4.70195	1.46396	2.8-10.9
	Subpop CML486	2	3.25537	3.52416	8.09243	1.19664	0-5.2
	Subpop CIMBL29	3	30.4848	4.21698	15.797	1.3682	7.3-13.3
	Subpop CIMBL29	3	143.452	3.65043	9.41043	1.83961	205.6-215.9
	Subpop CML470	3	92.3986	4.34025	12.1995	1.13662	193.4-207.9
	Subpop CIMBL83	4	89.8467	5.58548	17.9258	-1.39981	189-195.1
	Subpop CIMBL83	4	127.288	3.7146	15.624	-1.46236	236.6-241
	Subpop CML304	4	103.889	5.19761	21.2006	-1.65495	195.9-227.5
	Subpop CML454	4	105.491	6.05792	19.6607	-1.38928	201.3-205.9
	Subpop CML486	4	63.1974	3.46575	15.8218	-1.30555	159.4-175.9
	Subpop P178	4	147.418	4.13322	8.88409	-2.99167	241.6-246.4
	Subpop TY1	4	102.619	4.13446	8.43175	-0.894545	195.2-238.5
	Subpop CML470	5	119.127	3.03867	12.4464	1.17406	209.7-215.7
	Subpop CML486	5	113.894	3.6023	9.22121	1.05231	210.3-215.7
	Subpop P178	5	2.94346	3.76271	22.4444	-1.89167	1.8-4.6
	Subpop CIMBL83	6	11.1357	3.84868	10.0385	-1.5304	26-66
	Subpop CML470	6	14.2547	2.88022	14.3655	-1.1489	38.7-93.4
	Subpop CML360	8	81.2977	10.6773	51.4472	1.83784	156.3-165.3
	Subpop CIMBL29	10	48.6493	7.10508	17.0099	1.61946	87.3-93.1
	Subpop CML360	10	13.9904	2.91265	1.41675	0.378378	2.4-77.1
Sanya2020	Subpop CIMBL29	1	164.885	5.35068	14.9105	-2.04936	181.3-190.2
	Subpop CIMBL83	1	221.153	3.62304	6.27558	1.22522	284.7-287.8
	Subpop CML304	1	193.093	8.10559	9.88699	1.74007	297.9-303.8
	Subpop K22	1	68.5314	8.20919	7.7044	3.63082	51.8-62.5
	Subpop K22	1	86.3849	3.85102	9.92912	-2.28925	95.1-185.9
	Subpop P178	1	222.595	3.33627	5.83609	1.31607	297.9-303.3
	Subpop CIMBL29	2	66.0382	4.35913	5.73389	-1.87209	25.9-29.7
	Subpop CIMBL83	2	0	3.32341	8.47576	1.05342	0-3.4
	Subpop CML304	3	24.9268	4.58798	12.7661	-1.41886	10.3-21
	Subpop CIMBL29	4	208.117	4.73636	10.4484	-1.65553	196.7-214.5
	Subpop CML304	4	116.284	3.64851	10.9244	-1.3093	239.2-243.4
	Subpop TY1	4	92.0793	3.78962	13.2638	-1.30769	182.7-222.3
	Subpop K22	5	103.928	3.61809	9.84348	1.28251	173.4-181.7
	Subpop CML486	6	11.1378	3.52114	10.2269	-1.04349	6.7-91.3
	Subpop CML486	6	83.9607	3.9513	10.6293	-1.17786	160.6-166.2
	Subpop CIMBL83	7	57.8451	3.72908	14.216	-1.29542	127.6-138
	Subpop K22	7	13.8134	3.60176	9.62812	-1.32379	6.9-15.4
	Subpop CML304	8	19.3303	4.64781	19.0244	1.69787	8.5-12.7
	Subpop P178	9	37.4324	5.01764	15.8048	-1.5855	104.3-111.1
Sanya2021	Subpop CIMBL29	1	158.235	5.09281	9.02791	-2.07444	175.2-183.6
	Subpop CML454	1	108.586	4.0796	8.84978	-1.52655	181.3-191.8
	Subpop K22	1	67.4199	4.46694	10.4202	1.87197	51.5-68.9
	Subpop P178	1	100.213	4.73866	7.80742	-1.55631	86.5-90.5
	Subpop TY1	1	95.9573	5.50437	16.3253	-1.54018	85.5-173.9
	Subpop CML496	2	145.545	4.95096	17.1384	-2.42768	218.3-228.5
	Subpop K22	2	10.2829	7.02802	16.8605	1.76827	2.8-5.4
	Subpop CML360	3	53.0493	4.71364	24.0591	-2.69722	48.8-56.9
	Subpop CML470	3	96.9071	3.78275	12.987	1.51286	205.6-212.7
	Subpop CIMBL29	4	204.218	5.67994	16.9557	-1.81537	195.2-203.1
	Subpop CIMBL83	4	116.318	3.30783	15.4424	-1.60758	213.8-235.4
	Subpop CML304	4	118.121	5.45803	19.5376	-1.37731	240-243.6
	Subpop CML360	4	66.4369	3.96526	27.7477	-2.28056	184.4-191
	Subpop CML454	4	124.308	5.2943	18.6246	-1.51774	238.3-240.7
	Subpop DAN598	4	82.5241	3.36396	7.49358	1.19354	174.6-195.9
	Subpop TY1	4	104.016	3.29897	9.21101	-1.23389	195.2-238.5
	Subpop CIMBL29	5	25.5137	4.75632	6.8941	1.2217	6-8.4
	Subpop CML496	5	20.6988	3.13333	13.695	2.30565	7.3-10.7
	Subpop CML304	6	37.2985	4.28301	9.198	-1.12288	114-132.3
	Subpop CML486	6	16.0261	4.37533	7.92103	-0.989304	23.5-92.1
	Subpop TY1	6	85.0144	2.93674	9.49891	1.39349	164-170.8
	Subpop CML304	7	55.2024	3.86886	10.7049	-1.19813	133.5-143.1
	Subpop DAN598	8	1.04582	3.51071	11.2244	1.16132	0.3-3.1
	Subpop P178	8	41.5889	4.54103	13.8718	1.41663	25.1-97.8
	Subpop CIMBL83	9	22.6473	3.59698	9.76801	-1.06985	79.4-102.7
Beijing2021	Subpop CML304	1	198.622	5.29345	15.2538	1.05841	302-305.9
	Subpop K22	1	67.4199	3.98279	7.30231	1.25721	51.5-72.3
	Subpop TY1	1	95.9573	3.84655	5.46927	-0.850807	85.5-182.8
	Subpop CIMBL83	2	83.7412	8.4839	17.6525	1.6188	132.3-166.3
	Subpop CML360	2	19.1139	3.4396	2.91594	1.95238	11.2-14.7
	Subpop DAN598	3	36.511	3.95301	16.7467	1.16819	130.6-146.6
	Subpop K22	3	135.747	3.79345	14.7829	-1.45227	229-231.7
	Subpop CIMBL29	4	214.818	3.3636	6.76667	-1.38971	205.9-231.6
	Subpop CIMBL83	4	103.124	3.41038	11.0139	-1.25236	196.5-205.7
	Subpop CML304	4	125.197	3.48626	10.6284	-1.08818	242.7-246.4
	Subpop CIMBL29	6	64.3913	3.14557	7.08948	-0.854443	91.2-101.2
	Subpop P178	7	65.3045	4.35518	16.4021	-3.03248	141.7-155
	Subpop CML360	8	13.7036	4.77873	31.6708	-2.49683	9-12.7
	Subpop CIMBL83	9	29.6239	3.93435	5.64824	-0.87328	101.7-116.8
	Subpop CIMBL29	10	49.761	5.12392	13.9371	1.28424	85.2-107.2
aLOD means logarithm of odds.
bPVE (%) indicates the percentage of phenotypic variation explained by QTL.
cPositive or negative addictive effect values indicates that the alleles from GEMS41 or non-GEMS41 parent increased the phenotypic value, respectively.
d1.5-LOD Support interval (B73_v4) (Mb) is based on B73 v4 reference genome.
eHere shows the JLM QTL (the QTL names refers to Table S5) which co-localized with SLM QTLs.

## Sheet: Table S7
Table S7. Candidate SNPs associated with KRN in HNAU-NAM1, as detected by GWAS analysis
Environment	Peak SNP	Chr	Position (bp)a	QTL Support interval (B73_v4) (Mb)b		Effectc	Allele	P value	PVE (%)
				-500 kb	+500 kb
BLUP	chr1_126666886	1	126666886	126166886	127166886	-0.349107	A/G	1.2e-08	0.100376
	chr1_158117459	1	158117459	157617459	158617459	0.116086	A/G	2.67e-16	2.16817
	chr1_286427302	1	286427302	285927302	286927302	0.245781	C/T	3.33e-17	0.493517
	chr2_50116050	2	50116050	49616050	50616050	-10.4485	A/C	2.13e-26	0.149237
	chr2_139015308	2	139015308	138515308	139515308	0.190454	C/T	4.74e-21	0.852487
	chr3_223157111	3	223157111	222657111	223657111	0.139833	G/T	2.61e-74	0.0704434
	chr3_225694286	3	225694286	225194286	226194286	-0.00604557	A/C	1.18e-12	0.058574
	chr4_203495247	4	203495247	202995247	203995247	-0.329786	G/T	5.02e-41	7.1751
	chr5_27840791	5	27840791	27340791	28340791	-0.127412	C/T	1.79e-112	0.00875461
	chr5_205029159	5	205029159	204529159	205529159	-0.14598	A/G	1.74e-10	0.446115
	chr6_6674648	6	6674648	6174648	7174648	0.136227	C/T	1.99e-08	2.69113
	chr6_35148518	6	35148518	34648518	35648518	-0.352956	C/T	1.14e-09	0.261202
	chr6_45903530	6	45903530	45403530	46403530	0.153664	A/G	1.36e-12	2.99024
	chr6_128908947	6	128908947	128408947	129408947	-0.186338	A/C	4.52e-73	1.76038
	chr7_730310	7	730310	230310	1230310	-0.128939	A/G	1.77e-64	0.233135
	chr7_169492770	7	169492770	168992770	169992770	-0.187142	G/T	4.56e-27	0.0560622
	chr8_16402088	8	16402088	15902088	16902088	0.207006	C/T	1.12e-16	0.862963
	chr8_23543678	8	23543678	23043678	24043678	-0.326181	A/C	3.59e-08	0.174971
	chr9_32682756	9	32682756	32182756	33182756	-0.11902	A/G	8.13e-51	3.59407
	chr9_102720434	9	102720434	102220434	103220434	0.158347	A/G	2.79e-07	1.55985
	chr9_148880985	9	148880985	148380985	149380985	-0.0917086	C/T	9.88e-32	0.00640664
	chr10_81336314	10	81336314	80836314	81836314	-0.141564	G/T	1.09e-07	0.550258
	chr10_134158728	10	134158728	133658728	134658728	0.176032	C/T	2.16e-08	2.36536
Changge2020	chr1_57256655	1	57256655	56756655	57756655	0.165427	A/C	5.4855e-13	3.04251
	chr1_173939551	1	173939551	173439551	174439551	0.116874	A/G	5.4855e-13	2.48841
	chr1_285469788	1	285469788	284969788	285969788	-0.306653	A/G	5.4855e-13	0.69684
	chr2_127059716	2	127059716	126559716	127559716	-2.62977	A/G	7.31355e-08	0.0936659
	chr3_222398448	3	222398448	221898448	222898448	-0.354948	A/G	5.4855e-13	2.25903
	chr4_203363685	4	203363685	202863685	203863685	-0.584899	A/G	5.4855e-13	7.36403
	chr5_199878953	5	199878953	199378953	200378953	0.231114	A/C	5.4855e-11	2.331
	chr5_208463212	5	208463212	207963212	208963212	0.204956	A/G	5.4855e-13	2.06969
	chr6_36648715	6	36648715	36148715	37148715	0.353323	A/G	5.4855e-13	1.68841
	chr6_78257680	6	78257680	77757680	78757680	0.294447	G/T	5.4855e-13	1.42479
	chr7_43352507	7	43352507	42852507	43852507	0.349179	A/C	5.4855e-13	0.676376
	chr8_24169466	8	24169466	23669466	24669466	0.214375	C/T	5.4855e-13	0.118012
Sanya2020	chr1_291664004	1	291664004	291164004	292164004	-0.419733	C/T	1.05761e-18	0.347552
	chr1_303996811	1	303996811	303496811	304496811	0.251729	C/T	1.05761e-18	0.499792
	chr2_1646568	2	1646568	1146568	2146568	0.414136	A/C	1.05761e-18	0.606667
	chr2_88597474	2	88597474	88097474	89097474	-0.101388	G/T	2.43672e-09	1.07115e-07
	chr2_115915284	2	115915284	115415284	116415284	0.217814	A/C	1.05761e-18	0.00268957
	chr3_225833058	3	225833058	225333058	226333058	0.358666	A/C	1.05761e-18	1.09481
	chr4_76613902	4	76613902	76113902	77113902	0.333458	A/G	1.05761e-18	3.28309
	chr4_189491095	4	189491095	188991095	189991095	0.247713	C/T	1.05761e-18	6.32019
	chr4_220086463	4	220086463	219586463	220586463	0.265402	A/G	1.05761e-18	6.58491
	chr5_210046068	5	210046068	209546068	210546068	-0.393125	A/G	1.05761e-18	0.426631
	chr6_63728542	6	63728542	63228542	64228542	0.347456	G/T	1.05761e-16	3.53695
	chr6_110652115	6	110652115	110152115	111152115	-0.199524	A/G	1.05761e-18	3.7419
	chr6_158532450	6	158532450	158032450	159032450	0.215105	A/G	1.05761e-18	0.926792
	chr7_137991574	7	137991574	137491574	138491574	0.348611	A/C	1.05761e-18	2.99415
	chr8_13775624	8	13775624	13275624	14275624	0.218229	A/G	1.05761e-18	0.38519
	chr8_80843971	8	80843971	80343971	81343971	0.15639	C/T	1.05761e-18	0.385392
	chr9_92968130	9	92968130	92468130	93468130	0.216485	A/G	1.05761e-18	3.70107
	chr9_109207802	9	109207802	108707802	109707802	-0.339224	A/G	1.05761e-18	1.27806
Sanya2021	chr1_173939551	1	173939551	173439551	174439551	0.238041	A/G	2.97087e-21	3.07383
	chr1_279919454	1	279919454	279419454	280419454	0.312517	G/T	2.97087e-21	1.00994
	chr2_57891149	2	57891149	57391149	58391149	0.443664	A/G	1.78776e-13	0.92515
	chr2_132349433	2	132349433	131849433	132849433	-0.0294314	C/T	2.97087e-19	0.68898
	chr3_223157111	3	223157111	222657111	223657111	0.340015	G/T	2.28378e-12	0.175263
	chr4_199294289	4	199294289	198794289	199794289	-0.337763	A/G	3.77177e-08	4.65758
	chr4_242133004	4	242133004	241633004	242633004	0.382241	C/T	2.97087e-21	4.3615
	chr6_128399360	6	128399360	127899360	128899360	-0.309628	A/G	2.97087e-21	2.25443
	chr7_8248066	7	8248066	7748066	8748066	0.234609	A/G	2.97087e-21	0.947545
	chr7_145137236	7	145137236	144637236	145637236	0.34417	C/T	1.77642e-08	3.65093
	chr8_17292863	8	17292863	16792863	17792863	0.245578	A/G	2.97087e-21	1.31771
	chr8_93874377	8	93874377	93374377	94374377	0.147725	A/C	2.97087e-21	0.0473127
	chr8_141826727	8	141826727	141326727	142326727	0.477181	A/G	2.97087e-21	1.86209
	chr9_109207802	9	109207802	108707802	109707802	-0.149735	A/G	2.97087e-21	3.52469
Beijing2021	chr1_2154577	1	2154577	1654577	2654577	0.186946	A/C	2.73512e-22	1.21949
	chr1_59412796	1	59412796	58912796	59912796	0.328543	A/C	2.07419e-08	1.23248
	chr1_286427302	1	286427302	285927302	286927302	0.432092	C/T	1.07515e-53	2.14032
	chr2_43977480	2	43977480	43477480	44477480	0.165685	A/T	1.07515e-53	0.175511
	chr2_51523276	2	51523276	51023276	52023276	0.398931	C/T	1.07515e-53	1.74933
	chr2_139015308	2	139015308	138515308	139515308	0.137933	C/T	1.07515e-53	1.28396
	chr2_166310818	2	166310818	165810818	166810818	0.22414	A/G	1.07515e-53	1.3358
	chr3_54606537	3	54606537	54106537	55106537	0.181977	C/T	1.07515e-53	0.000548741
	chr3_118362174	3	118362174	117862174	118862174	0.15734	A/C	1.07515e-53	1.32137
	chr4_203327066	4	203327066	202827066	203827066	-0.402515	A/C	1.07515e-51	4.85457
	chr6_74144066	6	74144066	73644066	74644066	0.256399	G/T	1.07515e-53	1.48716
	chr6_110479469	6	110479469	109979469	110979469	-0.208226	C/T	1.07515e-53	0.679971
	chr7_169492770	7	169492770	168992770	169992770	-0.337926	G/T	1.07515e-53	0.347859
	chr8_16402088	8	16402088	15902088	16902088	0.218692	C/T	1.07515e-53	1.22989
	chr8_141826727	8	141826727	141326727	142326727	0.211108	A/G	1.07515e-53	0.729039
	chr9_35109355	9	35109355	34609355	35609355	-0.0753485	A/G	1.07515e-53	0.73385
	chr9_97603068	9	97603068	97103068	98103068	0.238224	A/C	3.96951e-10	3.04817
	chr10_127161885	10	127161885	126661885	127661885	0.185177	A/G	3.53875e-12	1.31251
a Position (bp) is based on B73 v4 reference genome.
b QTL Support interval (B73_v4) (Mb) is based on B73 v4 reference genome.
c Positive or negative addictive effect values indicates that the minor or major alle

## Sheet: Table S8
Table S8. FPKM of four genes in different ear samples
Gene_ID	0.1mm	0.2mm	0.4mm	0.5mm	0.6mm	1mm	2.5mm
Zm00001d053775	4.49	5.19864	4.78699	4.53777	4.11578	3.98073	4.82519
Zm00001d046783	0.77	0.738268	0.615588	0.68808	0.786281	0.501719	0.356533
Zm00001d053756	0.89	0.6662	0.698986	0.632708	0.729745	0.537445	0.610152
Zm00001d046930	87.21	88.1446	95.7249	82.8838	95.4627	87.6878	81.3972
Zm00001d053819	28.21	23.507	22.201	24.9782	24.94	23.8503	27.954
